# Supplementary material for: A searchable image resource of Drosophila GAL4 driver expression patterns with single neuron resolution
Source: eLife. 2023 Feb 23;12:e80660. doi: 10.7554/eLife.80660 (PMC10030108; doi:10.7554/eLife.80660)
Supplement: Supplementary file 1. — Metadata for the included 74,363 MCFO samples from 5155 Gen1 GAL4 lines are tabulated, including line name, landing site, effector, slide code, creation date, GUID, gender, heat shock duration, objectives, release name, and contributing annotator. See Key resources table for effector codes. [file elife-80660-supp1.xlsx]

## Sheet: Samples
Publishing Name	Landing Site	Effector	Slide Code	Creation Date	GUID	Gender	Heat Shock Minutes	Published Objectives	Fly Line Release	Lab Member
R10A06	attP2	57C10PEST_attp18_4stop1	20161028_28_D1	Sun Nov 13 18:23:46 EST 2016	Sample#2337818758959071377	m	15	20x, 63x	Annotator Gen1 MCFO	Ryo Minegishi
R10A06	attP2	57C10PEST_attp18_4stop1	20161028_28_D2	Sun Nov 13 18:23:47 EST 2016	Sample#2337818760359968913	m	15	20x	Annotator Gen1 MCFO	Ryo Minegishi
R10A06	attP2	57C10PEST_attp18_4stop1	20161028_28_D3	Sun Nov 13 18:23:47 EST 2016	Sample#2337818761786032273	m	15	20x, 63x	Annotator Gen1 MCFO	Ryo Minegishi
R10A06	attP2	57C10PEST_attp18_4stop1	20161028_28_D4	Sun Nov 13 18:23:47 EST 2016	Sample#2337818764285837457	m	15	20x	Annotator Gen1 MCFO	Ryo Minegishi
R10A06	attP2	57C10PEST_attp18_4stop1	20161028_28_D5	Sun Nov 13 18:23:48 EST 2016	Sample#2337818766580121745	m	15	20x	Annotator Gen1 MCFO	Ryo Minegishi
R10A06	attP2	57C10PEST_attp18_4stop1	20161028_28_D6	Sun Nov 13 18:23:49 EST 2016	Sample#2337818768731799697	m	15	20x, 63x	Annotator Gen1 MCFO	Ryo Minegishi
R10A07	attP2	57C10PEST_attp18_4stop1	20170210_19_A1	Sat Feb 18 17:49:46 EST 2017	Sample#2372961825059766370	f		20x, 63x	Annotator Gen1 MCFO	Jens Goldammer
R10A07	attP2	57C10PEST_attp18_4stop1	20170210_19_A2	Sat Feb 18 17:49:46 EST 2017	Sample#2372961825227538530	f		20x	Annotator Gen1 MCFO	Jens Goldammer
R10A07	attP2	57C10PEST_attp18_4stop1	20170210_19_A3	Sat Feb 18 17:49:46 EST 2017	Sample#2372961825395310690	f		20x	Annotator Gen1 MCFO	Jens Goldammer
R10A07	attP2	57C10PEST_attp18_4stop1	20170210_19_A4	Sat Feb 18 17:49:46 EST 2017	Sample#2372961825554694242	f		20x	Annotator Gen1 MCFO	Jens Goldammer
R10A07	attP2	57C10PEST_attp18_4stop1	20170210_19_A5	Sat Feb 18 17:49:46 EST 2017	Sample#2372961825714077794	f		20x	Annotator Gen1 MCFO	Jens Goldammer
R10A07	attP2	57C10PEST_attp18_4stop1	20170210_19_A6	Sat Feb 18 17:49:46 EST 2017	Sample#2372961825881849954	f		20x	Annotator Gen1 MCFO	Jens Goldammer
R10A07	attP2	57C10PEST_attp18_4stop1	20170210_19_A7	Sat Feb 18 17:49:46 EST 2017	Sample#2372961826041233506	f		20x	Annotator Gen1 MCFO	Jens Goldammer
R10A07	attP2	57C10PEST_attp18_4stop1	20170210_19_A8	Sat Feb 18 17:49:46 EST 2017	Sample#2372961826204811362	f		20x	Annotator Gen1 MCFO	Jens Goldammer
R10A07	attP2	57C10PEST_attp18_4stop1	20170210_19_B1	Sat Feb 18 17:49:46 EST 2017	Sample#2372961826368389218	f		20x	Annotator Gen1 MCFO	Jens Goldammer
R10A07	attP2	57C10PEST_brp_SNAP_MCFO_X23_0099	20181121_61_G1	Mon Dec 10 13:34:32 EST 2018	Sample#2612073583450521698	f		40x	Gen1 MCFO (40x)	NA
R10A07	attP2	57C10PEST_brp_SNAP_MCFO_X23_0099	20181121_61_G2	Mon Dec 10 13:34:32 EST 2018	Sample#2612073584025141346	f		40x	Gen1 MCFO (40x)	NA
R10A07	attP2	57C10PEST_brp_SNAP_MCFO_X23_0099	20181121_61_G3	Mon Dec 10 13:34:32 EST 2018	Sample#2612073584981442658	f		40x	Gen1 MCFO (40x)	NA
R10A07	attP2	57C10PEST_brp_SNAP_MCFO_X23_0099	20181121_61_G4	Mon Dec 10 13:34:32 EST 2018	Sample#2612073585577033826	f		40x	Gen1 MCFO (40x)	NA
R10A07	attP2	57C10PEST_brp_SNAP_MCFO_X23_0099	20181121_61_G5	Mon Dec 10 13:34:32 EST 2018	Sample#2612073586172624994	f		40x	Gen1 MCFO (40x)	NA
R10A07	attP2	57C10PEST_brp_SNAP_MCFO_X23_0099	20181121_61_G6	Mon Dec 10 13:34:33 EST 2018	Sample#2612073586764021858	f		40x	Gen1 MCFO (40x)	NA
R10A07	attP2	pBPhsFlp2_PEST_brp_SNAP_MCFO_0128	20191015_61_H1	Fri Oct 25 16:39:49 EDT 2019	Sample#2727706842716176482	m	13	40x	Gen1 MCFO (40x)	NA
R10A07	attP2	pBPhsFlp2_PEST_brp_SNAP_MCFO_0128	20191015_61_H2	Fri Oct 25 16:39:49 EDT 2019	Sample#2727706843605368930	m	13	40x	Gen1 MCFO (40x)	NA
R10A07	attP2	pBPhsFlp2_PEST_brp_SNAP_MCFO_0128	20191015_61_H3	Fri Oct 25 16:39:50 EDT 2019	Sample#2727706844494561378	m	13	40x	Gen1 MCFO (40x)	NA
R10A07	attP2	pBPhsFlp2_PEST_brp_SNAP_MCFO_0128	20191015_61_H4	Fri Oct 25 16:39:50 EDT 2019	Sample#2727706845387948130	m	13	40x	Gen1 MCFO (40x)	NA
R10A07	attP2	pBPhsFlp2_PEST_brp_SNAP_MCFO_0128	20191015_61_H5	Fri Oct 25 16:39:50 EDT 2019	Sample#2727706846210031714	m	13	40x	Gen1 MCFO (40x)	NA
R10A07	attP2	pBPhsFlp2_PEST_brp_SNAP_MCFO_0128	20191015_61_H6	Fri Oct 25 16:39:50 EDT 2019	Sample#2727706847036309602	m	13	40x	Gen1 MCFO (40x)	NA
R10A07	attP2	pBPhsFlp2_PEST_brp_SNAP_MCFO_0128	20191015_61_H7	Fri Oct 25 16:39:50 EDT 2019	Sample#2727706847850004578	m	13	40x	Gen1 MCFO (40x)	NA
R10A07	attP2	pBPhsFlp2_PEST_brp_SNAP_MCFO_0128	20191015_61_H8	Fri Oct 25 16:39:51 EDT 2019	Sample#2727706848684671074	m	13	40x	Gen1 MCFO (40x)	NA
R10A07	attP2	pBPhsFlp2_PEST_brp_SNAP_MCFO_0128	20191015_61_H9	Fri Oct 25 16:39:51 EDT 2019	Sample#2727706849515143266	m	13	40x	Gen1 MCFO (40x)	NA
R10A09	attP2	57C10PEST_attp8_3stop1	20170217_21_E4	Thu Feb 23 17:10:58 EST 2017	Sample#2374763998059954274	f		20x, 63x	Annotator Gen1 MCFO	Gabriella Sterne
R10A09	attP2	57C10PEST_attp8_3stop1	20170217_21_E5	Thu Feb 23 17:10:58 EST 2017	Sample#2374763998210949218	f		20x, 63x	Annotator Gen1 MCFO	Gabriella Sterne
R10A09	attP2	57C10PEST_brp_SNAP_MCFO_X23_0099	20180828_61_A1	Fri Sep 14 14:04:50 EDT 2018	Sample#2580538367565365346	f		40x	Gen1 MCFO (40x)	NA
R10A09	attP2	57C10PEST_brp_SNAP_MCFO_X23_0099	20180828_61_A2	Fri Sep 14 14:04:50 EDT 2018	Sample#2580538367858966626	f		40x	Gen1 MCFO (40x)	NA
R10A09	attP2	57C10PEST_brp_SNAP_MCFO_X23_0099	20180828_61_A3	Fri Sep 14 14:04:51 EDT 2018	Sample#2580538368123207778	f		40x	Gen1 MCFO (40x)	NA
R10A09	attP2	57C10PEST_brp_SNAP_MCFO_X23_0099	20180828_61_A4	Fri Sep 14 14:04:51 EDT 2018	Sample#2580538368408420450	f		40x	Gen1 MCFO (40x)	NA
R10A09	attP2	57C10PEST_brp_SNAP_MCFO_X23_0099	20180828_61_A5	Fri Sep 14 14:04:51 EDT 2018	Sample#2580538368693633122	f		40x	Gen1 MCFO (40x)	NA
R10A09	attP2	57C10PEST_brp_SNAP_MCFO_X23_0099	20180828_61_A6	Fri Sep 14 14:04:51 EDT 2018	Sample#2580538368962068578	f		40x	Gen1 MCFO (40x)	NA
R10A09	attP2	pBPhsFlp2_PEST_brp_SNAP_MCFO_0128	20191203_65_J1	Thu Dec 19 17:17:22 EST 2019	Sample#2747662722555445346	m	40	40x	Gen1 MCFO (40x)	NA
R10A09	attP2	pBPhsFlp2_PEST_brp_SNAP_MCFO_0128	20191203_65_J2	Thu Dec 19 17:17:22 EST 2019	Sample#2747662723566272610	m	40	40x	Gen1 MCFO (40x)	NA
R10A11	attP2	57C10PEST_attp18_4stop1	20140508_32_D1	Mon May 19 03:53:59 EDT 2014	Sample#2008174202422558818	f		20x	Annotator Gen1 MCFO	Aljoscha Nern
R10A11	attP2	57C10PEST_attp18_4stop1	20140508_32_D2	Mon May 09 07:36:29 EDT 2016	Sample#2269511845595316322	f		20x, 63x	Annotator Gen1 MCFO	Aljoscha Nern
R10A11	attP2	57C10PEST_attp18_4stop1	20140508_32_D3	Mon May 19 03:54:00 EDT 2014	Sample#2008174205144662114	f		20x	Annotator Gen1 MCFO	Aljoscha Nern
R10A11	attP2	57C10PEST_attp18_4stop1	20140508_32_D4	Sun Apr 24 16:35:26 EDT 2016	Sample#2264211657523724386	f		20x, 63x	Annotator Gen1 MCFO	Aljoscha Nern
R10A11	attP2	57C10PEST_attp18_4stop1	20140508_32_D5	Mon May 19 03:54:01 EDT 2014	Sample#2008174207162122338	f		20x	Annotator Gen1 MCFO	Aljoscha Nern
R10A11	attP2	57C10PEST_attp18_4stop1	20140508_32_D6	Mon May 19 03:54:01 EDT 2014	Sample#2008174208625934434	f		20x	Annotator Gen1 MCFO	Aljoscha Nern
R10A11	attP2	57C10PEST_attp18_4stop1	20140508_32_D7	Mon May 19 03:54:01 EDT 2014	Sample#2008174209661927522	f		20x	Annotator Gen1 MCFO	Aljoscha Nern
R10A11	attP2	57C10PEST_attp18_4stop1	20140508_32_D8	Mon May 19 03:54:01 EDT 2014	Sample#2008174210609840226	f		20x	Annotator Gen1 MCFO	Aljoscha Nern
R10A11	attP2	57C10PEST_attp8_3stop1	20170303_23_F1	Thu Mar 09 15:22:25 EST 2017	Sample#2379810110445715554	f		20x	Annotator Gen1 MCFO	Gabriella Sterne
R10A11	attP2	57C10PEST_attp8_3stop1	20170303_23_F2	Thu Mar 09 15:22:25 EST 2017	Sample#2379810110584127586	f		20x, 63x	Annotator Gen1 MCFO	Gabriella Sterne
R10A11	attP2	57C10PEST_attp8_3stop1	20170303_23_F3	Thu Mar 09 15:22:25 EST 2017	Sample#2379810110726733922	f		20x	Annotator Gen1 MCFO	Gabriella Sterne
R10A11	attP2	57C10PEST_attp8_3stop1	20170303_23_F4	Thu Mar 09 15:22:25 EST 2017	Sample#2379810110865145954	f		20x, 63x	Annotator Gen1 MCFO	Gabriella Sterne
R10A11	attP2	57C10PEST_attp8_3stop1	20170303_23_F5	Thu Mar 09 15:22:25 EST 2017	Sample#2379810111003557986	f		20x, 63x	Annotator Gen1 MCFO	Gabriella Sterne
R10A11	attP2	57C10PEST_attp8_3stop1	20170303_23_F6	Thu Mar 09 15:22:25 EST 2017	Sample#2379810111146164322	f		20x	Annotator Gen1 MCFO	Gabriella Sterne
R10A11	attP2	57C10PEST_attp8_3stop1	20170303_23_F7	Thu Mar 09 15:22:25 EST 2017	Sample#2379810111284576354	f		20x, 63x	Annotator Gen1 MCFO	Gabriella Sterne
R10A11	attP2	57C10PEST_brp_SNAP_MCFO_X23_0099	20180828_61_C1	Fri Sep 14 14:04:51 EDT 2018	Sample#2580538369247281250	f		40x	Gen1 MCFO (40x)	NA
R10A11	attP2	57C10PEST_brp_SNAP_MCFO_X23_0099	20180828_61_C2	Fri Sep 14 14:04:51 EDT 2018	Sample#2580538369532493922	f		40x	Gen1 MCFO (40x)	NA
R10A11	attP2	57C10PEST_brp_SNAP_MCFO_X23_0099	20180828_61_C3	Fri Sep 14 14:04:51 EDT 2018	Sample#2580538369817706594	f		40x	Gen1 MCFO (40x)	NA
R10A11	attP2	57C10PEST_brp_SNAP_MCFO_X23_0099	20180828_61_C5	Fri Sep 14 14:04:51 EDT 2018	Sample#2580538370102919266	f		40x	Gen1 MCFO (40x)	NA
R10A11	attP2	57C10PEST_brp_SNAP_MCFO_X23_0099	20180828_61_D1	Fri Sep 14 14:04:51 EDT 2018	Sample#2580538370383937634	f		40x	Gen1 MCFO (40x)	NA
R10A12	attP2	57C10PEST_brp_SNAP_MCFO_X23_0099	20180828_61_E1	Fri Sep 14 14:04:51 EDT 2018	Sample#2580538370664956002	f		40x	Gen1 MCFO (40x)	NA
R10A12	attP2	57C10PEST_brp_SNAP_MCFO_X23_0099	20180828_61_E2	Fri Sep 14 14:04:51 EDT 2018	Sample#2580538370950168674	f		40x	Gen1 MCFO (40x)	NA
R10A12	attP2	57C10PEST_brp_SNAP_MCFO_X23_0099	20180828_61_E3	Fri Sep 14 14:04:51 EDT 2018	Sample#2580538371235381346	f		40x	Gen1 MCFO (40x)	NA
R10A12	attP2	57C10PEST_brp_SNAP_MCFO_X23_0099	20180828_61_E4	Fri Sep 14 14:04:51 EDT 2018	Sample#2580538371545759842	f		40x	Gen1 MCFO (40x)	NA
R10A12	attP2	57C10PEST_brp_SNAP_MCFO_X23_0099	20180828_61_E5	Fri Sep 14 14:04:51 EDT 2018	Sample#2580538371835166818	f		40x	Gen1 MCFO (40x)	NA
R10A12	attP2	57C10PEST_brp_SNAP_MCFO_X23_0099	20180828_61_E6	Fri Sep 14 14:04:51 EDT 2018	Sample#2580538372120379490	f		40x	Gen1 MCFO (40x)	NA
R10B01	attP2	57C10PEST_brp_SNAP_MCFO_X23_0099	20181221_63_A1	Tue Jan 22 15:27:03 EST 2019	Sample#2627684577035944034	f		40x	Gen1 MCFO (40x)	NA
R10B01	attP2	57C10PEST_brp_SNAP_MCFO_X23_0099	20190514_62_F1	Wed Jun 05 17:36:41 EDT 2019	Sample#2676262077999349858	f		40x	Gen1 MCFO (40x)	NA
R10B01	attP2	57C10PEST_brp_SNAP_MCFO_X23_0099	20190514_62_F2	Wed Jun 05 17:36:42 EDT 2019	Sample#2676262078439751778	f		40x	Gen1 MCFO (40x)	NA
R10B01	attP2	57C10PEST_brp_SNAP_MCFO_X23_0099	20190514_62_F3	Wed Jun 05 17:36:42 EDT 2019	Sample#2676262078884348002	f		40x	Gen1 MCFO (40x)	NA
R10B01	attP2	57C10PEST_brp_SNAP_MCFO_X23_0099	20190514_62_F4	Wed Jun 05 17:36:42 EDT 2019	Sample#2676262079324749922	f		40x	Gen1 MCFO (40x)	NA
R10B01	attP2	57C10PEST_brp_SNAP_MCFO_X23_0099	20190514_62_F5	Wed Jun 05 17:36:42 EDT 2019	Sample#2676262079769346146	f		40x	Gen1 MCFO (40x)	NA
R10B01	attP2	57C10PEST_brp_SNAP_MCFO_X23_0099	20190514_62_F6	Wed Jun 05 17:36:42 EDT 2019	Sample#2676262080243302498	f		40x	Gen1 MCFO (40x)	NA
R10B01	attP2	pBPhsFlp2_PEST_brp_SNAP_MCFO_0128	20190813_61_C1	Tue Aug 20 17:28:46 EDT 2019	Sample#2703801561078825058	m	13	40x	Gen1 MCFO (40x)	NA
R10B01	attP2	pBPhsFlp2_PEST_brp_SNAP_MCFO_0128	20190813_61_C2	Tue Aug 20 17:28:46 EDT 2019	Sample#2703801561565364322	m	13	40x	Gen1 MCFO (40x)	NA
R10B01	attP2	pBPhsFlp2_PEST_brp_SNAP_MCFO_0128	20190813_61_C3	Tue Aug 20 17:28:46 EDT 2019	Sample#2703801562056097890	m	13	40x	Gen1 MCFO (40x)	NA
R10B01	attP2	pBPhsFlp2_PEST_brp_SNAP_MCFO_0128	20190813_61_C4	Tue Aug 20 17:28:46 EDT 2019	Sample#2703801562546831458	m	13	40x	Gen1 MCFO (40x)	NA
R10B01	attP2	pBPhsFlp2_PEST_brp_SNAP_MCFO_0128	20190813_61_C5	Tue Aug 20 17:28:46 EDT 2019	Sample#2703801562983039074	m	13	40x	Gen1 MCFO (40x)	NA
R10B01	attP2	pBPhsFlp2_PEST_brp_SNAP_MCFO_0128	20190813_61_C7	Tue Aug 20 17:28:46 EDT 2019	Sample#2703801563415052386	m	13	40x	Gen1 MCFO (40x)	NA
R10B01	attP2	pBPhsFlp2_PEST_brp_SNAP_MCFO_0128	20190813_61_C8	Tue Aug 20 17:28:47 EDT 2019	Sample#2703801563855454306	m	13	40x	Gen1 MCFO (40x)	NA
R10B01	attP2	pBPhsFlp2_PEST_brp_SNAP_MCFO_0128	20190813_61_C9	Tue Aug 20 17:28:47 EDT 2019	Sample#2703801564291661922	m	13	40x	Gen1 MCFO (40x)	NA
R10B02	attP2	57C10PEST_brp_SNAP_MCFO_X23_0099	20181116_63_H1	Mon Dec 10 15:09:07 EST 2018	Sample#2612097389082706018	f		40x	Gen1 MCFO (40x)	NA
R10B02	attP2	57C10PEST_brp_SNAP_MCFO_X23_0099	20181116_63_H2	Mon Dec 10 15:09:08 EST 2018	Sample#2612097389674102882	f		40x	Gen1 MCFO (40x)	NA
R10B02	attP2	57C10PEST_brp_SNAP_MCFO_X23_0099	20181116_63_H3	Mon Dec 10 15:09:08 EST 2018	Sample#2612097390261305442	f		40x	Gen1 MCFO (40x)	NA
R10B02	attP2	57C10PEST_brp_SNAP_MCFO_X23_0099	20181116_63_H4	Mon Dec 10 15:09:08 EST 2018	Sample#2612097390844313698	f		40x	Gen1 MCFO (40x)	NA
R10B02	attP2	57C10PEST_brp_SNAP_MCFO_X23_0099	20181116_63_H5	Mon Dec 10 15:09:08 EST 2018	Sample#2612097391427321954	f		40x	Gen1 MCFO (40x)	NA
R10B02	attP2	57C10PEST_brp_SNAP_MCFO_X23_0099	20181116_63_H6	Mon Dec 10 15:09:08 EST 2018	Sample#2612097391976775778	f		40x	Gen1 MCFO (40x)	NA
R10B02	attP2	pBPhsFlp2_PEST_brp_SNAP_MCFO_0128	20191011_62_H1	Fri Oct 25 17:12:30 EDT 2019	Sample#2727715068014755938	m	13	40x	Gen1 MCFO (40x)	NA
R10B02	attP2	pBPhsFlp2_PEST_brp_SNAP_MCFO_0128	20191011_62_H10	Fri Oct 25 17:12:38 EDT 2019	Sample#2727715102135418978	m	13	40x	Gen1 MCFO (40x)	NA
R10B02	attP2	pBPhsFlp2_PEST_brp_SNAP_MCFO_0128	20191011_62_H2	Fri Oct 25 17:12:30 EDT 2019	Sample#2727715068920725602	m	13	40x	Gen1 MCFO (40x)	NA
R10B02	attP2	pBPhsFlp2_PEST_brp_SNAP_MCFO_0128	20191011_62_H3	Fri Oct 25 17:12:31 EDT 2019	Sample#2727715069809918050	m	13	40x	Gen1 MCFO (40x)	NA
R10B02	attP2	pBPhsFlp2_PEST_brp_SNAP_MCFO_0128	20191011_62_H4	Fri Oct 25 17:12:34 EDT 2019	Sample#2727715084406095970	m	13	40x	Gen1 MCFO (40x)	NA
R10B02	attP2	pBPhsFlp2_PEST_brp_SNAP_MCFO_0128	20191011_62_H5	Fri Oct 25 17:12:37 EDT 2019	Sample#2727715097957892194	m	13	40x	Gen1 MCFO (40x)	NA
R10B02	attP2	pBPhsFlp2_PEST_brp_SNAP_MCFO_0128	20191011_62_H6	Fri Oct 25 17:12:38 EDT 2019	Sample#2727715098838696034	m	13	40x	Gen1 MCFO (40x)	NA
R10B02	attP2	pBPhsFlp2_PEST_brp_SNAP_MCFO_0128	20191011_62_H7	Fri Oct 25 17:12:38 EDT 2019	Sample#2727715099664973922	m	13	40x	Gen1 MCFO (40x)	NA
R10B02	attP2	pBPhsFlp2_PEST_brp_SNAP_MCFO_0128	20191011_62_H8	Fri Oct 25 17:12:38 EDT 2019	Sample#2727715100487057506	m	13	40x	Gen1 MCFO (40x)	NA
R10B02	attP2	pBPhsFlp2_PEST_brp_SNAP_MCFO_0128	20191011_62_H9	Fri Oct 25 17:12:38 EDT 2019	Sample#2727715101317529698	m	13	40x	Gen1 MCFO (40x)	NA
R10B03	attP2	57C10PEST_brp_SNAP_MCFO_X23_0099	20181116_63_I1	Wed Jan 02 15:57:33 EST 2019	Sample#2620444494998274146	f		40x	Gen1 MCFO (40x)	NA
R10B03	attP2	57C10PEST_brp_SNAP_MCFO_X23_0099	20181116_63_I2	Wed Jan 02 15:57:33 EST 2019	Sample#2620444495577088098	f		40x	Gen1 MCFO (40x)	NA
R10B03	attP2	57C10PEST_brp_SNAP_MCFO_X23_0099	20181116_63_I3	Wed Jan 02 15:57:33 EST 2019	Sample#2620444496143319138	f		40x	Gen1 MCFO (40x)	NA
R10B03	attP2	57C10PEST_brp_SNAP_MCFO_X23_0099	20181116_63_I4	Wed Jan 02 15:57:33 EST 2019	Sample#2620444496705355874	f		40x	Gen1 MCFO (40x)	NA
R10B03	attP2	57C10PEST_brp_SNAP_MCFO_X23_0099	20181116_63_I5	Wed Jan 02 15:57:33 EST 2019	Sample#2620444497384833122	f		40x	Gen1 MCFO (40x)	NA
R10B03	attP2	57C10PEST_brp_SNAP_MCFO_X23_0099	20181116_63_I6	Wed Jan 02 15:57:33 EST 2019	Sample#2620444497972035682	f		40x	Gen1 MCFO (40x)	NA
R10B03	attP2	57C10PEST_brp_SNAP_MCFO_X23_0099	20181116_63_J1	Tue Dec 24 10:16:50 EST 2019	Sample#2749368833838940258	f		40x	Gen1 MCFO (40x)	NA
R10B07	attP2	57C10PEST_attp18_4stop1	20140509_21_D1	Tue May 20 13:59:53 EDT 2014	Sample#2008689069717979234	f		20x	Annotator Gen1 MCFO	Aljoscha Nern
R10B07	attP2	57C10PEST_attp18_4stop1	20140509_21_D2	Tue May 20 13:59:54 EDT 2014	Sample#2008689070896578658	f		20x	Annotator Gen1 MCFO	Aljoscha Nern
R10B07	attP2	57C10PEST_attp18_4stop1	20140509_21_D3	Tue May 20 13:59:54 EDT 2014	Sample#2008689071966126178	f		20x	Annotator Gen1 MCFO	Aljoscha Nern
R10B07	attP2	57C10PEST_attp18_4stop1	20140509_21_D4	Tue May 20 13:59:54 EDT 2014	Sample#2008689072926621794	f		20x	Annotator Gen1 MCFO	Aljoscha Nern
R10B07	attP2	57C10PEST_attp18_4stop1	20140509_21_D5	Tue May 20 13:59:54 EDT 2014	Sample#2008689073958420578	f		20x	Annotator Gen1 MCFO	Aljoscha Nern
R10B07	attP2	57C10PEST_attp18_4stop1	20140509_21_D6	Tue May 20 13:59:55 EDT 2014	Sample#2008689075011190882	f		20x	Annotator Gen1 MCFO	Aljoscha Nern
R10B07	attP2	57C10PEST_brp_SNAP_MCFO_X23_0099	20181121_63_D1	Mon Dec 17 15:08:53 EST 2018	Sample#2614634045002219618	f		40x	Gen1 MCFO (40x)	NA
R10B07	attP2	57C10PEST_brp_SNAP_MCFO_X23_0099	20181121_63_D2	Mon Dec 17 15:08:54 EST 2018	Sample#2614634045555867746	f		40x	Gen1 MCFO (40x)	NA
R10B07	attP2	57C10PEST_brp_SNAP_MCFO_X23_0099	20181121_63_D3	Mon Dec 17 15:08:54 EST 2018	Sample#2614634046105321570	f		40x	Gen1 MCFO (40x)	NA
R10B07	attP2	57C10PEST_brp_SNAP_MCFO_X23_0099	20181121_63_D4	Mon Dec 17 15:08:54 EST 2018	Sample#2614634046650581090	f		40x	Gen1 MCFO (40x)	NA
R10B07	attP2	57C10PEST_brp_SNAP_MCFO_X23_0099	20181121_63_D5	Mon Dec 17 15:08:54 EST 2018	Sample#2614634047200034914	f		40x	Gen1 MCFO (40x)	NA
R10B07	attP2	57C10PEST_brp_SNAP_MCFO_X23_0099	20181121_63_D6	Mon Dec 17 15:08:54 EST 2018	Sample#2614634047749488738	f		40x	Gen1 MCFO (40x)	NA
R10B07	attP2	pBPhsFlp2_PEST_brp_SNAP_MCFO_0128	20191011_62_I1	Fri Oct 25 17:12:39 EDT 2019	Sample#2727715102961696866	m	13	40x	Gen1 MCFO (40x)	NA
R10B07	attP2	pBPhsFlp2_PEST_brp_SNAP_MCFO_0128	20191011_62_I10	Fri Oct 25 17:12:40 EDT 2019	Sample#2727715110612107362	m	13	40x	Gen1 MCFO (40x)	NA
R10B07	attP2	pBPhsFlp2_PEST_brp_SNAP_MCFO_0128	20191011_62_I2	Fri Oct 25 17:12:39 EDT 2019	Sample#2727715103846695010	m	13	40x	Gen1 MCFO (40x)	NA
R10B07	attP2	pBPhsFlp2_PEST_brp_SNAP_MCFO_0128	20191011_62_I3	Fri Oct 25 17:12:39 EDT 2019	Sample#2727715104735887458	m	13	40x	Gen1 MCFO (40x)	NA
R10B07	attP2	pBPhsFlp2_PEST_brp_SNAP_MCFO_0128	20191011_62_I4	Fri Oct 25 17:12:39 EDT 2019	Sample#2727715105629274210	m	13	40x	Gen1 MCFO (40x)	NA
R10B07	attP2	pBPhsFlp2_PEST_brp_SNAP_MCFO_0128	20191011_62_I5	Fri Oct 25 17:12:39 EDT 2019	Sample#2727715106447163490	m	13	40x	Gen1 MCFO (40x)	NA
R10B07	attP2	pBPhsFlp2_PEST_brp_SNAP_MCFO_0128	20191011_62_I6	Fri Oct 25 17:12:40 EDT 2019	Sample#2727715107269247074	m	13	40x	Gen1 MCFO (40x)	NA
R10B07	attP2	pBPhsFlp2_PEST_brp_SNAP_MCFO_0128	20191011_62_I7	Fri Oct 25 17:12:40 EDT 2019	Sample#2727715108087136354	m	13	40x	Gen1 MCFO (40x)	NA
R10B07	attP2	pBPhsFlp2_PEST_brp_SNAP_MCFO_0128	20191011_62_I8	Fri Oct 25 17:12:40 EDT 2019	Sample#2727715108913414242	m	13	40x	Gen1 MCFO (40x)	NA
R10B07	attP2	pBPhsFlp2_PEST_brp_SNAP_MCFO_0128	20191011_62_I9	Fri Oct 25 17:12:40 EDT 2019	Sample#2727715109790023778	m	13	40x	Gen1 MCFO (40x)	NA
R10B09	attP2	57C10PEST_brp_SNAP_MCFO_X23_0099	20181121_63_E1	Mon Dec 17 15:08:54 EST 2018	Sample#2614634048298942562	f		40x	Gen1 MCFO (40x)	NA
R10B09	attP2	57C10PEST_brp_SNAP_MCFO_X23_0099	20181121_63_E2	Mon Dec 17 15:08:54 EST 2018	Sample#2614634048848396386	f		40x	Gen1 MCFO (40x)	NA
R10B09	attP2	57C10PEST_brp_SNAP_MCFO_X23_0099	20181121_63_E3	Mon Dec 17 15:08:54 EST 2018	Sample#2614634049397850210	f		40x	Gen1 MCFO (40x)	NA
R10B09	attP2	57C10PEST_brp_SNAP_MCFO_X23_0099	20181121_63_E4	Mon Dec 17 15:08:55 EST 2018	Sample#2614634049947304034	f		40x	Gen1 MCFO (40x)	NA
R10B09	attP2	57C10PEST_brp_SNAP_MCFO_X23_0099	20181121_63_E5	Mon Dec 17 15:08:55 EST 2018	Sample#2614634050500952162	f		40x	Gen1 MCFO (40x)	NA
R10B09	attP2	57C10PEST_brp_SNAP_MCFO_X23_0099	20181121_63_E6	Mon Dec 17 15:08:55 EST 2018	Sample#2614634051058794594	f		40x	Gen1 MCFO (40x)	NA
R10B09	attP2	pBPhsFlp2_PEST_brp_SNAP_MCFO_0128	20191011_62_J1	Fri Oct 25 17:12:41 EDT 2019	Sample#2727715111438385250	m	13	40x	Gen1 MCFO (40x)	NA
R10B09	attP2	pBPhsFlp2_PEST_brp_SNAP_MCFO_0128	20191011_62_J10	Fri Oct 25 17:12:42 EDT 2019	Sample#2727715119055241314	m	13	40x	Gen1 MCFO (40x)	NA
R10B09	attP2	pBPhsFlp2_PEST_brp_SNAP_MCFO_0128	20191011_62_J2	Fri Oct 25 17:12:41 EDT 2019	Sample#2727715112331772002	m	13	40x	Gen1 MCFO (40x)	NA
R10B09	attP2	pBPhsFlp2_PEST_brp_SNAP_MCFO_0128	20191011_62_J3	Fri Oct 25 17:12:41 EDT 2019	Sample#2727715113220964450	m	13	40x	Gen1 MCFO (40x)	NA
R10B09	attP2	pBPhsFlp2_PEST_brp_SNAP_MCFO_0128	20191011_62_J4	Fri Oct 25 17:12:41 EDT 2019	Sample#2727715114122739810	m	13	40x	Gen1 MCFO (40x)	NA
R10B09	attP2	pBPhsFlp2_PEST_brp_SNAP_MCFO_0128	20191011_62_J5	Fri Oct 25 17:12:41 EDT 2019	Sample#2727715114949017698	m	13	40x	Gen1 MCFO (40x)	NA
R10B09	attP2	pBPhsFlp2_PEST_brp_SNAP_MCFO_0128	20191011_62_J6	Fri Oct 25 17:12:42 EDT 2019	Sample#2727715115779489890	m	13	40x	Gen1 MCFO (40x)	NA
R10B09	attP2	pBPhsFlp2_PEST_brp_SNAP_MCFO_0128	20191011_62_J7	Fri Oct 25 17:12:42 EDT 2019	Sample#2727715116597379170	m	13	40x	Gen1 MCFO (40x)	NA
R10B09	attP2	pBPhsFlp2_PEST_brp_SNAP_MCFO_0128	20191011_62_J8	Fri Oct 25 17:12:42 EDT 2019	Sample#2727715117423657058	m	13	40x	Gen1 MCFO (40x)	NA
R10B09	attP2	pBPhsFlp2_PEST_brp_SNAP_MCFO_0128	20191011_62_J9	Fri Oct 25 17:12:42 EDT 2019	Sample#2727715118237352034	m	13	40x	Gen1 MCFO (40x)	NA
R10B11	attP2	57C10PEST_attp8_3stop1	20161222_28_B1	Fri Dec 30 13:07:35 EST 2016	Sample#2354771415653154914	f		20x, 63x	Annotator Gen1 MCFO	Gabriella Sterne
R10B11	attP2	57C10PEST_attp8_3stop1	20161222_28_B3	Fri Dec 30 13:07:35 EST 2016	Sample#2354771415929978978	f		20x, 63x	Annotator Gen1 MCFO	Gabriella Sterne
R10B11	attP2	57C10wt_attp8_3stop1	20130605_1_A1	Thu Apr 24 20:09:54 EDT 2014	Sample#1999360099977527394	f		20x	Annotator Gen1 MCFO	Tanya Wolff
R10B11	attP2	57C10wt_attp8_3stop1	20130605_1_A2	Thu Apr 24 20:09:54 EDT 2014	Sample#1999360100967383138	f		20x	Annotator Gen1 MCFO	Tanya Wolff
R10B11	attP2	57C10wt_attp8_3stop1	20130605_1_A3	Thu Apr 24 20:09:54 EDT 2014	Sample#1999360101974016098	f		20x	Annotator Gen1 MCFO	Tanya Wolff
R10B11	attP2	57C10wt_attp8_3stop1	20130605_1_A4	Thu Apr 24 20:09:54 EDT 2014	Sample#1999360102796099682	f		20x	Annotator Gen1 MCFO	Tanya Wolff
R10B11	attP2	57C10wt_attp8_3stop1	20130605_1_A5	Thu Apr 24 20:09:54 EDT 2014	Sample#1999360103504937058	f		20x	Annotator Gen1 MCFO	Tanya Wolff
R10B11	attP2	57C10wt_attp8_3stop1	20130605_1_A6	Thu Apr 24 20:09:55 EDT 2014	Sample#1999360104159248482	f		20x	Annotator Gen1 MCFO	Tanya Wolff
R10B11	attP2	57C10wt_attp8_3stop1	20130605_1_B1	Thu Apr 24 20:09:55 EDT 2014	Sample#1999360104935194722	f		20x	Annotator Gen1 MCFO	Tanya Wolff
R10B11	attP2	57C10wt_attp8_3stop1	20130605_1_B2	Thu Apr 24 20:09:55 EDT 2014	Sample#1999360105665003618	f		20x	Annotator Gen1 MCFO	Tanya Wolff
R10B11	attP2	57C10wt_attp8_3stop1	20130605_1_B3	Thu Apr 24 20:09:55 EDT 2014	Sample#1999360106361258082	f		20x	Annotator Gen1 MCFO	Tanya Wolff
R10B11	attP2	57C10wt_attp8_3stop1	20130612_1_A4	Sun Jul 06 14:13:18 EDT 2014	Sample#2025724674268201058	f		20x	Annotator Gen1 MCFO	Tanya Wolff
R10B11	attP2	57C10wt_attp8_3stop1	20130612_1_A5	Sun Jul 06 14:13:18 EDT 2014	Sample#2025724675560046690	f		20x	Annotator Gen1 MCFO	Tanya Wolff
R10B11	attP2	57C10wt_attp8_3stop1	20130612_1_A6	Sun Jul 06 14:13:19 EDT 2014	Sample#2025724676994498658	f		20x	Annotator Gen1 MCFO	Tanya Wolff
R10B11	attP2	57C10wt_attp8_3stop1	20130612_1_B1	Sun Jul 06 14:13:19 EDT 2014	Sample#2025724678437339234	f		20x	Annotator Gen1 MCFO	Tanya Wolff
R10B11	attP2	57C10PEST_brp_SNAP_MCFO_X23_0099	20180828_61_F1	Fri Sep 14 14:04:52 EDT 2018	Sample#2580538372405592162	f		40x	Gen1 MCFO (40x)	NA
R10B11	attP2	57C10PEST_brp_SNAP_MCFO_X23_0099	20180828_61_F2	Fri Sep 14 14:04:52 EDT 2018	Sample#2580538372690804834	f		40x	Gen1 MCFO (40x)	NA
R10B11	attP2	57C10PEST_brp_SNAP_MCFO_X23_0099	20180828_61_F3	Fri Sep 14 14:04:52 EDT 2018	Sample#2580538372976017506	f		40x	Gen1 MCFO (40x)	NA
R10B11	attP2	57C10PEST_brp_SNAP_MCFO_X23_0099	20180828_61_F4	Fri Sep 14 14:04:52 EDT 2018	Sample#2580538373265424482	f		40x	Gen1 MCFO (40x)	NA
R10B11	attP2	57C10PEST_brp_SNAP_MCFO_X23_0099	20180828_61_F5	Fri Sep 14 14:04:52 EDT 2018	Sample#2580538373550637154	f		40x	Gen1 MCFO (40x)	NA
R10B11	attP2	57C10PEST_brp_SNAP_MCFO_X23_0099	20180828_61_F6	Fri Sep 14 14:04:52 EDT 2018	Sample#2580538373865209954	f		40x	Gen1 MCFO (40x)	NA
R10B12	attP2	57C10PEST_brp_SNAP_MCFO_X23_0099	20181121_63_F1	Mon Dec 17 15:08:55 EST 2018	Sample#2614634051604054114	f		40x	Gen1 MCFO (40x)	NA
R10B12	attP2	57C10PEST_brp_SNAP_MCFO_X23_0099	20181121_63_F2	Mon Dec 17 15:08:55 EST 2018	Sample#2614634052153507938	f		40x	Gen1 MCFO (40x)	NA
R10B12	attP2	57C10PEST_brp_SNAP_MCFO_X23_0099	20181121_63_F3	Mon Dec 17 15:08:55 EST 2018	Sample#2614634052698767458	f		40x	Gen1 MCFO (40x)	NA
R10B12	attP2	57C10PEST_brp_SNAP_MCFO_X23_0099	20181121_63_F4	Mon Dec 17 15:08:55 EST 2018	Sample#2614634053260804194	f		40x	Gen1 MCFO (40x)	NA
R10B12	attP2	57C10PEST_brp_SNAP_MCFO_X23_0099	20181121_63_F5	Mon Dec 17 15:08:55 EST 2018	Sample#2614634053860589666	f		40x	Gen1 MCFO (40x)	NA
R10B12	attP2	57C10PEST_brp_SNAP_MCFO_X23_0099	20181121_63_F6	Mon Dec 17 15:08:56 EST 2018	Sample#2614634054418432098	f		40x	Gen1 MCFO (40x)	NA
R10B12	attP2	pBPhsFlp2_PEST_brp_SNAP_MCFO_0128	20191022_62_J1	Wed Nov 06 18:17:22 EST 2019	Sample#2732095144445608034	m	40	40x	Gen1 MCFO (40x)	NA
R10B12	attP2	pBPhsFlp2_PEST_brp_SNAP_MCFO_0128	20191022_62_J2	Wed Nov 06 18:17:22 EST 2019	Sample#2732095145368354914	m	40	40x	Gen1 MCFO (40x)	NA
R10B12	attP2	pBPhsFlp2_PEST_brp_SNAP_MCFO_0128	20191022_62_J3	Wed Nov 06 18:17:22 EST 2019	Sample#2732095146295296098	m	40	40x	Gen1 MCFO (40x)	NA
R10B12	attP2	pBPhsFlp2_PEST_brp_SNAP_MCFO_0128	20191022_62_J4	Wed Nov 06 18:17:22 EST 2019	Sample#2732095147146739810	m	40	40x	Gen1 MCFO (40x)	NA
R10B12	attP2	pBPhsFlp2_PEST_brp_SNAP_MCFO_0128	20191022_62_J5	Wed Nov 06 18:17:23 EST 2019	Sample#2732095148006572130	m	40	40x	Gen1 MCFO (40x)	NA
R10B12	attP2	pBPhsFlp2_PEST_brp_SNAP_MCFO_0128	20191022_62_J6	Wed Nov 06 18:17:23 EST 2019	Sample#2732095148858015842	m	40	40x	Gen1 MCFO (40x)	NA
R10B12	attP2	pBPhsFlp2_PEST_brp_SNAP_MCFO_0128	20191022_62_J7	Fri Nov 15 11:56:22 EST 2019	Sample#2735260752981000290	m	40	40x	Gen1 MCFO (40x)	NA
R10C01	attP2	57C10L_brp_SNAP_MCFO_X23_0117	20190514_64_H1	Fri May 24 12:10:36 EDT 2019	Sample#2671831360598966370	f		40x	Gen1 MCFO (40x)	NA
R10C01	attP2	57C10L_brp_SNAP_MCFO_X23_0117	20190514_64_H4	Fri May 24 12:10:36 EDT 2019	Sample#2671831360997425250	f		40x	Gen1 MCFO (40x)	NA
R10C01	attP2	57C10L_brp_SNAP_MCFO_X23_0117	20190514_64_H5	Fri May 24 12:10:36 EDT 2019	Sample#2671831361421049954	f		40x	Gen1 MCFO (40x)	NA
R10C01	attP2	57C10PEST_brp_SNAP_MCFO_X23_0099	20181121_61_H3	Mon Dec 10 13:34:33 EST 2018	Sample#2612073587380584546	f		40x	Gen1 MCFO (40x)	NA
R10C02	attP2	57C10PEST_brp_SNAP_MCFO_X23_0099	20181109_62_B1	Tue Nov 27 16:53:37 EST 2018	Sample#2607412642452602978	f		40x	Gen1 MCFO (40x)	NA
R10C02	attP2	57C10PEST_brp_SNAP_MCFO_X23_0099	20181109_62_B2	Tue Nov 27 16:53:37 EST 2018	Sample#2607412643035611234	f		40x	Gen1 MCFO (40x)	NA
R10C02	attP2	57C10PEST_brp_SNAP_MCFO_X23_0099	20181109_62_B3	Tue Nov 27 16:53:37 EST 2018	Sample#2607412644155490402	f		40x	Gen1 MCFO (40x)	NA
R10C02	attP2	57C10PEST_brp_SNAP_MCFO_X23_0099	20181109_62_B5	Tue Nov 27 16:53:37 EST 2018	Sample#2607412644738498658	f		40x	Gen1 MCFO (40x)	NA
R10C02	attP2	57C10PEST_brp_SNAP_MCFO_X23_0099	20181109_62_B6	Tue Nov 27 16:54:50 EST 2018	Sample#2607412949509210210	f		40x	Gen1 MCFO (40x)	NA
R10C02	attP2	57C10PEST_brp_SNAP_MCFO_X23_0099	20181109_62_C1	Tue Nov 27 16:54:50 EST 2018	Sample#2607412950318710882	f		40x	Gen1 MCFO (40x)	NA
R10C06	attP2	57C10PEST_brp_SNAP_MCFO_X23_0099	20181121_63_G1	Mon Dec 17 15:08:56 EST 2018	Sample#2614634054980468834	f		40x	Gen1 MCFO (40x)	NA
R10C06	attP2	57C10PEST_brp_SNAP_MCFO_X23_0099	20181121_63_G2	Mon Dec 17 15:08:56 EST 2018	Sample#2614634055538311266	f		40x	Gen1 MCFO (40x)	NA
R10C06	attP2	57C10PEST_brp_SNAP_MCFO_X23_0099	20181121_63_G3	Mon Dec 17 15:08:56 EST 2018	Sample#2614634056087765090	f		40x	Gen1 MCFO (40x)	NA
R10C06	attP2	57C10PEST_brp_SNAP_MCFO_X23_0099	20181121_63_G4	Mon Dec 17 15:08:56 EST 2018	Sample#2614634056670773346	f		40x	Gen1 MCFO (40x)	NA
R10C06	attP2	57C10PEST_brp_SNAP_MCFO_X23_0099	20181121_63_G5	Mon Dec 17 15:08:56 EST 2018	Sample#2614634057262170210	f		40x	Gen1 MCFO (40x)	NA
R10C06	attP2	57C10PEST_brp_SNAP_MCFO_X23_0099	20181121_63_G6	Mon Dec 17 15:08:56 EST 2018	Sample#2614634057824206946	f		40x	Gen1 MCFO (40x)	NA
R10C06	attP2	pBPhsFlp2_PEST_brp_SNAP_MCFO_0128	20191022_62_K2	Fri Nov 15 11:56:22 EST 2019	Sample#2735260753870192738	m	40	40x	Gen1 MCFO (40x)	NA
R10C06	attP2	pBPhsFlp2_PEST_brp_SNAP_MCFO_0128	20191022_62_K3	Fri Nov 15 11:56:22 EST 2019	Sample#2735260754851659874	m	40	40x	Gen1 MCFO (40x)	NA
R10C06	attP2	pBPhsFlp2_PEST_brp_SNAP_MCFO_0128	20191022_62_K4	Fri Nov 15 11:56:22 EST 2019	Sample#2735260755728269410	m	40	40x	Gen1 MCFO (40x)	NA
R10C06	attP2	pBPhsFlp2_PEST_brp_SNAP_MCFO_0128	20191022_62_K5	Fri Nov 15 11:56:23 EST 2019	Sample#2735260756600684642	m	40	40x	Gen1 MCFO (40x)	NA
R10C06	attP2	pBPhsFlp2_PEST_brp_SNAP_MCFO_0128	20191022_62_K7	Fri Nov 15 11:56:23 EST 2019	Sample#2735260757464711266	m	40	40x	Gen1 MCFO (40x)	NA
R10C07	attP2	57C10PEST_brp_SNAP_MCFO_X23_0099	20180828_61_G1	Fri Sep 14 14:04:52 EDT 2018	Sample#2580538374167199842	f		40x	Gen1 MCFO (40x)	NA
R10C07	attP2	57C10PEST_brp_SNAP_MCFO_X23_0099	20180828_61_G2	Fri Sep 14 14:04:52 EDT 2018	Sample#2580538374456606818	f		40x	Gen1 MCFO (40x)	NA
R10C07	attP2	57C10PEST_brp_SNAP_MCFO_X23_0099	20180828_61_G3	Fri Sep 14 14:04:52 EDT 2018	Sample#2580538374741819490	f		40x	Gen1 MCFO (40x)	NA
R10C07	attP2	57C10PEST_brp_SNAP_MCFO_X23_0099	20180828_61_G4	Fri Sep 14 14:04:52 EDT 2018	Sample#2580538375027032162	f		40x	Gen1 MCFO (40x)	NA
R10C07	attP2	57C10PEST_brp_SNAP_MCFO_X23_0099	20180828_61_G5	Fri Sep 14 14:04:52 EDT 2018	Sample#2580538375316439138	f		40x	Gen1 MCFO (40x)	NA
R10C07	attP2	57C10PEST_brp_SNAP_MCFO_X23_0099	20180828_61_G6	Fri Sep 14 14:04:52 EDT 2018	Sample#2580538375605846114	f		40x	Gen1 MCFO (40x)	NA
R10D07	attP2	57C10wt_attp8_3stop1	20130605_1_B4	Thu Apr 24 20:09:55 EDT 2014	Sample#1999360107103649890	f		20x	Annotator Gen1 MCFO	Tanya Wolff
R10D07	attP2	57C10wt_attp8_3stop1	20130605_1_B5	Thu Apr 24 20:09:56 EDT 2014	Sample#1999360107871207522	f		20x	Annotator Gen1 MCFO	Tanya Wolff
R10D07	attP2	57C10wt_attp8_3stop1	20130605_1_B6	Thu Apr 24 20:09:56 EDT 2014	Sample#1999360108500353122	f		20x	Annotator Gen1 MCFO	Tanya Wolff
R10D07	attP2	57C10wt_attp8_3stop1	20130605_1_C1	Thu Apr 24 20:09:56 EDT 2014	Sample#1999360109150470242	f		20x	Annotator Gen1 MCFO	Tanya Wolff
R10D07	attP2	57C10wt_attp8_3stop1	20130605_1_C2	Thu Apr 24 20:09:56 EDT 2014	Sample#1999360109821558882	f		20x	Annotator Gen1 MCFO	Tanya Wolff
R10D07	attP2	57C10wt_attp8_3stop1	20130605_1_C3	Thu Apr 24 20:09:56 EDT 2014	Sample#1999360110538784866	f		20x	Annotator Gen1 MCFO	Tanya Wolff
R10D07	attP2	57C10wt_attp8_3stop1	20130605_1_C4	Thu Apr 24 20:09:56 EDT 2014	Sample#1999360111251816546	f		20x	Annotator Gen1 MCFO	Tanya Wolff
R10D07	attP2	57C10wt_attp8_3stop1	20130605_1_C5	Thu Apr 24 20:09:56 EDT 2014	Sample#1999360111872573538	f		20x	Annotator Gen1 MCFO	Tanya Wolff
R10D07	attP2	57C10wt_attp8_3stop1	20130605_1_C6	Thu Apr 24 20:09:57 EDT 2014	Sample#1999360112577216610	f		20x	Annotator Gen1 MCFO	Tanya Wolff
R10D07	attP2	57C10wt_attp8_3stop1	20130605_1_D1	Thu Apr 24 20:09:57 EDT 2014	Sample#1999360113260888162	f		20x	Annotator Gen1 MCFO	Tanya Wolff
R10D10	attP2	57C10PEST_brp_SNAP_MCFO_X23_0099	20181121_63_H1	Mon Dec 17 15:08:57 EST 2018	Sample#2614634058369466466	f		40x	Gen1 MCFO (40x)	NA
R10D10	attP2	57C10PEST_brp_SNAP_MCFO_X23_0099	20181121_63_H2	Mon Dec 17 15:08:57 EST 2018	Sample#2614634058994417762	f		40x	Gen1 MCFO (40x)	NA
R10D10	attP2	57C10PEST_brp_SNAP_MCFO_X23_0099	20181121_63_H3	Mon Dec 17 15:08:57 EST 2018	Sample#2614634059531288674	f		40x	Gen1 MCFO (40x)	NA
R10D10	attP2	57C10PEST_brp_SNAP_MCFO_X23_0099	20181121_63_H4	Mon Dec 17 15:08:57 EST 2018	Sample#2614634060068159586	f		40x	Gen1 MCFO (40x)	NA
R10D10	attP2	57C10PEST_brp_SNAP_MCFO_X23_0099	20181121_63_H5	Mon Dec 17 15:08:57 EST 2018	Sample#2614634060621807714	f		40x	Gen1 MCFO (40x)	NA
R10D10	attP2	57C10PEST_brp_SNAP_MCFO_X23_0099	20181121_63_H6	Mon Dec 17 15:08:57 EST 2018	Sample#2614634061175455842	f		40x	Gen1 MCFO (40x)	NA
R10D10	attP2	pBPhsFlp2_PEST_brp_SNAP_MCFO_0128	20191011_62_K1	Fri Oct 25 17:12:43 EDT 2019	Sample#2727715119873130594	m	13	40x	Gen1 MCFO (40x)	NA
R10D10	attP2	pBPhsFlp2_PEST_brp_SNAP_MCFO_0128	20191011_62_K10	Fri Oct 25 17:12:44 EDT 2019	Sample#2727715127586455650	m	13	40x	Gen1 MCFO (40x)	NA
R10D10	attP2	pBPhsFlp2_PEST_brp_SNAP_MCFO_0128	20191011_62_K2	Fri Oct 25 17:12:43 EDT 2019	Sample#2727715120762323042	m	13	40x	Gen1 MCFO (40x)	NA
R10D10	attP2	pBPhsFlp2_PEST_brp_SNAP_MCFO_0128	20191011_62_K3	Fri Oct 25 17:12:43 EDT 2019	Sample#2727715121651515490	m	13	40x	Gen1 MCFO (40x)	NA
R10D10	attP2	pBPhsFlp2_PEST_brp_SNAP_MCFO_0128	20191011_62_K4	Fri Oct 25 17:12:43 EDT 2019	Sample#2727715122532319330	m	13	40x	Gen1 MCFO (40x)	NA
R10D10	attP2	pBPhsFlp2_PEST_brp_SNAP_MCFO_0128	20191011_62_K5	Fri Oct 25 17:12:43 EDT 2019	Sample#2727715123400540258	m	13	40x	Gen1 MCFO (40x)	NA
R10D10	attP2	pBPhsFlp2_PEST_brp_SNAP_MCFO_0128	20191011_62_K6	Fri Oct 25 17:12:44 EDT 2019	Sample#2727715124281344098	m	13	40x	Gen1 MCFO (40x)	NA
R10D10	attP2	pBPhsFlp2_PEST_brp_SNAP_MCFO_0128	20191011_62_K7	Fri Oct 25 17:12:44 EDT 2019	Sample#2727715125107621986	m	13	40x	Gen1 MCFO (40x)	NA
R10D10	attP2	pBPhsFlp2_PEST_brp_SNAP_MCFO_0128	20191011_62_K8	Fri Oct 25 17:12:44 EDT 2019	Sample#2727715125933899874	m	13	40x	Gen1 MCFO (40x)	NA
R10D10	attP2	pBPhsFlp2_PEST_brp_SNAP_MCFO_0128	20191011_62_K9	Fri Oct 25 17:12:44 EDT 2019	Sample#2727715126760177762	m	13	40x	Gen1 MCFO (40x)	NA
R10E02	attP2	57C10PEST_attp18_4stop1	20170526_19_A1	Wed May 31 16:22:49 EDT 2017	Sample#2409888406453616738	f		20x	Annotator Gen1 MCFO	Jens Goldammer
R10E02	attP2	57C10PEST_attp18_4stop1	20170526_19_A3	Wed May 31 16:22:49 EDT 2017	Sample#2409888406805938274	f		20x	Annotator Gen1 MCFO	Jens Goldammer
R10E02	attP2	57C10PEST_attp18_4stop1	20170526_19_A5	Wed May 31 16:22:49 EDT 2017	Sample#2409888407124705378	f		20x	Annotator Gen1 MCFO	Jens Goldammer
R10E02	attP2	57C10PEST_attp18_4stop1	20170526_19_B1	Wed May 31 16:22:49 EDT 2017	Sample#2409888407774822498	f		20x	Annotator Gen1 MCFO	Jens Goldammer
R10E02	attP2	57C10PEST_attp18_4stop1	20170526_19_B3	Wed May 31 16:22:50 EDT 2017	Sample#2409888408097783906	f		20x	Annotator Gen1 MCFO	Jens Goldammer
R10E02	attP2	57C10PEST_attp18_4stop1	20170526_19_B7	Wed May 31 16:22:50 EDT 2017	Sample#2409888408739512418	f		20x	Annotator Gen1 MCFO	Jens Goldammer
R10E02	attP2	57C10PEST_attp18_4stop1	20170526_19_B8	Wed May 31 16:22:50 EDT 2017	Sample#2409888408898895970	f		20x	Annotator Gen1 MCFO	Jens Goldammer
R10E03	attP2	57C10PEST_attp18_4stop1	20170217_26_C1	Tue Feb 28 11:58:45 EST 2017	Sample#2376497368456495202	f	15	20x	Annotator Gen1 MCFO	Jens Goldammer
R10E03	attP2	57C10PEST_attp18_4stop1	20170217_26_C2	Tue Feb 28 11:58:45 EST 2017	Sample#2376497368628461666	f	15	20x	Annotator Gen1 MCFO	Jens Goldammer
R10E03	attP2	57C10PEST_attp18_4stop1	20170217_26_C3	Tue Feb 28 11:58:45 EST 2017	Sample#2376497368800428130	f	15	20x	Annotator Gen1 MCFO	Jens Goldammer
R10E03	attP2	57C10PEST_attp18_4stop1	20170217_26_C4	Tue Feb 28 11:58:45 EST 2017	Sample#2376497368972394594	f	15	20x	Annotator Gen1 MCFO	Jens Goldammer
R10E03	attP2	57C10PEST_attp18_4stop1	20170217_26_C5	Tue Feb 28 11:58:45 EST 2017	Sample#2376497369144361058	f	15	20x	Annotator Gen1 MCFO	Jens Goldammer
R10E03	attP2	57C10PEST_attp18_4stop1	20170217_26_C6	Tue Feb 28 11:58:46 EST 2017	Sample#2376497369320521826	f	15	20x	Annotator Gen1 MCFO	Jens Goldammer
R10E03	attP2	57C10PEST_attp18_4stop1	20170217_26_C7	Tue Feb 28 11:58:46 EST 2017	Sample#2376497369492488290	f	15	20x	Annotator Gen1 MCFO	Jens Goldammer
R10E03	attP2	57C10PEST_attp18_4stop1	20170217_26_C8	Tue Feb 28 11:58:46 EST 2017	Sample#2376497369664454754	f	15	20x	Annotator Gen1 MCFO	Jens Goldammer
R10E03	attP2	57C10PEST_attp18_4stop1	20170217_26_D1	Tue Feb 28 11:58:46 EST 2017	Sample#2376497369836421218	f	15	20x	Annotator Gen1 MCFO	Jens Goldammer
R10E03	attP2	57C10PEST_brp_SNAP_MCFO_X23_0099	20181109_62_D1	Tue Nov 27 16:54:50 EST 2018	Sample#2607412950947856482	f		40x	Gen1 MCFO (40x)	NA
R10E03	attP2	57C10PEST_brp_SNAP_MCFO_X23_0099	20181109_62_D2	Tue Nov 27 16:54:51 EST 2018	Sample#2607412951551836258	f		40x	Gen1 MCFO (40x)	NA
R10E03	attP2	57C10PEST_brp_SNAP_MCFO_X23_0099	20181109_62_D3	Tue Nov 27 16:54:51 EST 2018	Sample#2607412952646549602	f		40x	Gen1 MCFO (40x)	NA
R10E03	attP2	57C10PEST_brp_SNAP_MCFO_X23_0099	20181109_62_D4	Tue Nov 27 16:54:51 EST 2018	Sample#2607412953271500898	f		40x	Gen1 MCFO (40x)	NA
R10E03	attP2	57C10PEST_brp_SNAP_MCFO_X23_0099	20181109_62_D5	Tue Nov 27 16:54:51 EST 2018	Sample#2607412953850314850	f		40x	Gen1 MCFO (40x)	NA
R10E03	attP2	57C10PEST_brp_SNAP_MCFO_X23_0099	20181109_62_D6	Tue Nov 27 16:54:51 EST 2018	Sample#2607412954450100322	f		40x	Gen1 MCFO (40x)	NA
R10E03	attP2	57C10PEST_brp_SNAP_MCFO_X23_0099	20181109_62_E1	Tue Nov 27 16:54:57 EST 2018	Sample#2607412978772869218	f		40x	Gen1 MCFO (40x)	NA
R10E04	attP2	57C10PEST_brp_SNAP_MCFO_X23_0099	20181121_61_I1	Mon Dec 10 13:34:33 EST 2018	Sample#2612073587988758626	f		40x	Gen1 MCFO (40x)	NA
R10E04	attP2	57C10PEST_brp_SNAP_MCFO_X23_0099	20181121_61_I2	Mon Dec 10 13:34:33 EST 2018	Sample#2612073588563378274	f		40x	Gen1 MCFO (40x)	NA
R10E04	attP2	57C10PEST_brp_SNAP_MCFO_X23_0099	20181121_61_I3	Mon Dec 10 13:34:33 EST 2018	Sample#2612073589163163746	f		40x	Gen1 MCFO (40x)	NA
R10E04	attP2	57C10PEST_brp_SNAP_MCFO_X23_0099	20181121_61_I4	Mon Dec 10 13:34:33 EST 2018	Sample#2612073589737783394	f		40x	Gen1 MCFO (40x)	NA
R10E04	attP2	57C10PEST_brp_SNAP_MCFO_X23_0099	20181121_61_I5	Mon Dec 10 13:34:33 EST 2018	Sample#2612073590304014434	f		40x	Gen1 MCFO (40x)	NA
R10E04	attP2	57C10PEST_brp_SNAP_MCFO_X23_0099	20181121_61_I6	Mon Dec 10 13:34:34 EST 2018	Sample#2612073590866051170	f		40x	Gen1 MCFO (40x)	NA
R10E04	attP2	pBPhsFlp2_PEST_brp_SNAP_MCFO_0128	20191015_62_E1	Fri Oct 25 16:24:18 EDT 2019	Sample#2727702935612948578	m	13	40x	Gen1 MCFO (40x)	NA
R10E04	attP2	pBPhsFlp2_PEST_brp_SNAP_MCFO_0128	20191015_62_E10	Fri Oct 25 16:24:19 EDT 2019	Sample#2727702943200444514	m	13	40x	Gen1 MCFO (40x)	NA
R10E04	attP2	pBPhsFlp2_PEST_brp_SNAP_MCFO_0128	20191015_62_E2	Fri Oct 25 16:24:18 EDT 2019	Sample#2727702936497946722	m	13	40x	Gen1 MCFO (40x)	NA
R10E04	attP2	pBPhsFlp2_PEST_brp_SNAP_MCFO_0128	20191015_62_E3	Fri Oct 25 16:24:18 EDT 2019	Sample#2727702937378750562	m	13	40x	Gen1 MCFO (40x)	NA
R10E04	attP2	pBPhsFlp2_PEST_brp_SNAP_MCFO_0128	20191015_62_E4	Fri Oct 25 16:24:18 EDT 2019	Sample#2727702938267943010	m	13	40x	Gen1 MCFO (40x)	NA
R10E04	attP2	pBPhsFlp2_PEST_brp_SNAP_MCFO_0128	20191015_62_E5	Fri Oct 25 16:24:18 EDT 2019	Sample#2727702939085832290	m	13	40x	Gen1 MCFO (40x)	NA
R10E04	attP2	pBPhsFlp2_PEST_brp_SNAP_MCFO_0128	20191015_62_E6	Fri Oct 25 16:24:19 EDT 2019	Sample#2727702939912110178	m	13	40x	Gen1 MCFO (40x)	NA
R10E04	attP2	pBPhsFlp2_PEST_brp_SNAP_MCFO_0128	20191015_62_E7	Fri Oct 25 16:24:19 EDT 2019	Sample#2727702940729999458	m	13	40x	Gen1 MCFO (40x)	NA
R10E04	attP2	pBPhsFlp2_PEST_brp_SNAP_MCFO_0128	20191015_62_E8	Fri Oct 25 16:24:19 EDT 2019	Sample#2727702941556277346	m	13	40x	Gen1 MCFO (40x)	NA
R10E04	attP2	pBPhsFlp2_PEST_brp_SNAP_MCFO_0128	20191015_62_E9	Fri Oct 25 16:24:19 EDT 2019	Sample#2727702942382555234	m	13	40x	Gen1 MCFO (40x)	NA
R10E05	attP2	57C10PEST_brp_SNAP_MCFO_X23_0099	20190430_65_A1	Tue May 14 16:02:41 EDT 2019	Sample#2668265886023942242	m		40x	Gen1 MCFO (40x)	NA
R10E05	attP2	57C10PEST_brp_SNAP_MCFO_X23_0099	20190430_65_A2	Tue May 14 16:02:41 EDT 2019	Sample#2668265886426595426	m		40x	Gen1 MCFO (40x)	NA
R10E05	attP2	57C10PEST_brp_SNAP_MCFO_X23_0099	20190430_65_A3	Tue May 14 16:02:41 EDT 2019	Sample#2668265886825054306	m		40x	Gen1 MCFO (40x)	NA
R10E05	attP2	57C10PEST_brp_SNAP_MCFO_X23_0099	20190430_65_A4	Tue May 14 16:02:41 EDT 2019	Sample#2668265887223513186	m		40x	Gen1 MCFO (40x)	NA
R10E05	attP2	57C10PEST_brp_SNAP_MCFO_X23_0099	20190430_65_A5	Tue May 14 16:02:41 EDT 2019	Sample#2668265887626166370	m		40x	Gen1 MCFO (40x)	NA
R10E05	attP2	57C10PEST_brp_SNAP_MCFO_X23_0099	20190430_65_A6	Tue May 14 16:02:41 EDT 2019	Sample#2668265888033013858	m		40x	Gen1 MCFO (40x)	NA
R10E05	attP2	pBPhsFlp2_PEST_brp_SNAP_MCFO_0128	20190917_63_A1	Wed Oct 02 15:50:35 EDT 2019	Sample#2719359531309072482	f	13	40x	Gen1 MCFO (40x)	NA
R10E05	attP2	pBPhsFlp2_PEST_brp_SNAP_MCFO_0128	20190917_63_A10	Wed Oct 02 15:50:36 EDT 2019	Sample#2719359535759229026	f	13	40x	Gen1 MCFO (40x)	NA
R10E05	attP2	pBPhsFlp2_PEST_brp_SNAP_MCFO_0128	20190917_63_A2	Wed Oct 02 15:50:35 EDT 2019	Sample#2719359531925635170	f	13	40x	Gen1 MCFO (40x)	NA
R10E05	attP2	pBPhsFlp2_PEST_brp_SNAP_MCFO_0128	20190917_63_A3	Wed Oct 02 15:50:35 EDT 2019	Sample#2719359532454117474	f	13	40x	Gen1 MCFO (40x)	NA
R10E05	attP2	pBPhsFlp2_PEST_brp_SNAP_MCFO_0128	20190917_63_A4	Wed Oct 02 15:50:35 EDT 2019	Sample#2719359532974211170	f	13	40x	Gen1 MCFO (40x)	NA
R10E05	attP2	pBPhsFlp2_PEST_brp_SNAP_MCFO_0128	20190917_63_A5	Wed Oct 02 15:50:36 EDT 2019	Sample#2719359533439778914	f	13	40x	Gen1 MCFO (40x)	NA
R10E05	attP2	pBPhsFlp2_PEST_brp_SNAP_MCFO_0128	20190917_63_A6	Wed Oct 02 15:50:36 EDT 2019	Sample#2719359533905346658	f	13	40x	Gen1 MCFO (40x)	NA
R10E05	attP2	pBPhsFlp2_PEST_brp_SNAP_MCFO_0128	20190917_63_A7	Wed Oct 02 15:50:36 EDT 2019	Sample#2719359534370914402	f	13	40x	Gen1 MCFO (40x)	NA
R10E05	attP2	pBPhsFlp2_PEST_brp_SNAP_MCFO_0128	20190917_63_A8	Wed Oct 02 15:50:36 EDT 2019	Sample#2719359534836482146	f	13	40x	Gen1 MCFO (40x)	NA
R10E05	attP2	pBPhsFlp2_PEST_brp_SNAP_MCFO_0128	20190917_63_A9	Wed Oct 02 15:50:36 EDT 2019	Sample#2719359535297855586	f	13	40x	Gen1 MCFO (40x)	NA
R10E06	attP2	57C10wt_attp8_3stop1	20130605_1_D2	Thu Apr 24 20:09:57 EDT 2014	Sample#1999360113969725538	f		20x	Annotator Gen1 MCFO	Tanya Wolff
R10E06	attP2	57C10wt_attp8_3stop1	20130605_1_D3	Thu Apr 24 20:09:57 EDT 2014	Sample#1999360114720505954	f		20x	Annotator Gen1 MCFO	Tanya Wolff
R10E06	attP2	57C10wt_attp8_3stop1	20130605_1_D4	Thu Apr 24 20:09:57 EDT 2014	Sample#1999360115429343330	f		20x	Annotator Gen1 MCFO	Tanya Wolff
R10E06	attP2	57C10wt_attp8_3stop1	20130605_1_D5	Thu Apr 24 20:09:58 EDT 2014	Sample#1999360116129792098	f		20x	Annotator Gen1 MCFO	Tanya Wolff
R10E06	attP2	57C10wt_attp8_3stop1	20130605_1_D6	Thu Apr 24 20:09:58 EDT 2014	Sample#1999360117182562402	f		20x	Annotator Gen1 MCFO	Tanya Wolff
R10E06	attP2	57C10wt_attp8_3stop1	20130605_1_E1	Thu Apr 24 20:09:58 EDT 2014	Sample#1999360118000451682	f		20x	Annotator Gen1 MCFO	Tanya Wolff
R10E06	attP2	57C10wt_attp8_3stop1	20130605_1_E2	Thu Apr 24 20:09:58 EDT 2014	Sample#1999360118663151714	f		20x	Annotator Gen1 MCFO	Tanya Wolff
R10E06	attP2	57C10wt_attp8_3stop1	20130605_1_E3	Thu Apr 24 20:09:58 EDT 2014	Sample#1999360119292297314	f		20x	Annotator Gen1 MCFO	Tanya Wolff
R10E06	attP2	57C10wt_attp8_3stop1	20130605_1_E4	Thu Apr 24 20:09:58 EDT 2014	Sample#1999360119925637218	f		20x	Annotator Gen1 MCFO	Tanya Wolff
R10E06	attP2	57C10wt_attp8_3stop1	20130605_1_E5	Thu Apr 24 20:09:59 EDT 2014	Sample#1999360120584142946	f		20x	Annotator Gen1 MCFO	Tanya Wolff
R10E06	attP2	57C10wt_attp8_3stop1	20130610_3_A1	Thu Mar 13 18:06:04 EDT 2014	Sample#1984108647210287202	f		20x	Annotator Gen1 MCFO	Tanya Wolff
R10E06	attP2	57C10wt_attp8_3stop1	20130610_3_A2	Thu Mar 13 18:06:04 EDT 2014	Sample#1984108648233697378	f		20x	Annotator Gen1 MCFO	Tanya Wolff
R10E06	attP2	57C10wt_attp8_3stop1	20130610_3_A3	Thu Mar 13 18:06:05 EDT 2014	Sample#1984108649869475938	f		20x	Annotator Gen1 MCFO	Tanya Wolff
R10E06	attP2	57C10wt_attp8_3stop1	20130610_3_A4	Thu Mar 13 18:06:05 EDT 2014	Sample#1984108652872597602	f		20x	Annotator Gen1 MCFO	Tanya Wolff
R10E06	attP2	57C10wt_attp8_3stop1	20130610_3_A5	Thu Mar 13 18:06:06 EDT 2014	Sample#1984108655829581922	f		20x	Annotator Gen1 MCFO	Tanya Wolff
R10E06	attP2	57C10wt_attp8_3stop1	20130610_3_A6	Thu Mar 13 18:06:06 EDT 2014	Sample#1984108656735551586	f		20x	Annotator Gen1 MCFO	Tanya Wolff
R10E06	attP2	57C10wt_attp8_3stop1	20130610_3_B1	Thu Mar 13 18:06:06 EDT 2014	Sample#1984108657322754146	f		20x	Annotator Gen1 MCFO	Tanya Wolff
R10E06	attP2	57C10PEST_brp_SNAP_MCFO_X23_0099	20181221_63_B1	Tue Jan 22 15:27:03 EST 2019	Sample#2627684577652506722	f		40x	Gen1 MCFO (40x)	NA
R10E06	attP2	57C10PEST_brp_SNAP_MCFO_X23_0099	20181221_63_B2	Tue Jan 22 15:27:03 EST 2019	Sample#2627684578281652322	f		40x	Gen1 MCFO (40x)	NA
R10E06	attP2	57C10PEST_brp_SNAP_MCFO_X23_0099	20190514_62_G1	Wed Jun 05 17:36:42 EDT 2019	Sample#2676262080692093026	m		40x	Gen1 MCFO (40x)	NA
R10E06	attP2	57C10PEST_brp_SNAP_MCFO_X23_0099	20190514_62_G2	Wed Jun 05 17:36:42 EDT 2019	Sample#2676262081153466466	m		40x	Gen1 MCFO (40x)	NA
R10E07	attP2	57C10wt_attp8_3stop1	20130605_1_E6	Thu Apr 24 20:09:59 EDT 2014	Sample#1999360121301368930	f		20x	Annotator Gen1 MCFO	Tanya Wolff
R10E07	attP2	57C10wt_attp8_3stop1	20130605_1_F3	Thu Apr 24 20:09:59 EDT 2014	Sample#1999360123939586146	f		20x	Annotator Gen1 MCFO	Tanya Wolff
R10E07	attP2	57C10wt_attp8_3stop1	20130605_1_F4	Thu Apr 24 20:10:00 EDT 2014	Sample#1999360124644229218	f		20x	Annotator Gen1 MCFO	Tanya Wolff
R10E07	attP2	57C10wt_attp8_3stop1	20130605_1_G1	Thu Apr 24 20:10:00 EDT 2014	Sample#1999360127504744546	f		20x	Annotator Gen1 MCFO	Tanya Wolff
R10E07	attP2	57C10wt_attp8_3stop1	20130610_3_B2	Thu Mar 13 18:06:07 EDT 2014	Sample#1984108658023202914	f		20x	Annotator Gen1 MCFO	Tanya Wolff
R10E07	attP2	57C10wt_attp8_3stop1	20130610_3_B3	Thu Mar 13 18:06:07 EDT 2014	Sample#1984108658836897890	f		20x	Annotator Gen1 MCFO	Tanya Wolff
R10E07	attP2	57C10wt_attp8_3stop1	20130610_3_B5	Thu Mar 13 18:06:07 EDT 2014	Sample#1984108660594311266	f		20x	Annotator Gen1 MCFO	Tanya Wolff
R10E07	attP2	hsPESTOPT_attP3_3stop1_X_0036	20140522_23_D1	Fri May 30 15:07:21 EDT 2014	Sample#2012329924093804642	f	30	20x	Annotator Gen1 MCFO	Aljoscha Nern
R10E07	attP2	hsPESTOPT_attP3_3stop1_X_0036	20140522_23_D2	Fri May 30 15:07:21 EDT 2014	Sample#2012329925205295202	f	30	20x	Annotator Gen1 MCFO	Aljoscha Nern
R10E07	attP2	hsPESTOPT_attP3_3stop1_X_0036	20140522_23_D3	Fri May 30 15:07:21 EDT 2014	Sample#2012329926404866146	f	30	20x	Annotator Gen1 MCFO	Aljoscha Nern
R10E07	attP2	hsPESTOPT_attP3_3stop1_X_0036	20140522_23_D4	Fri May 30 15:07:22 EDT 2014	Sample#2012329927562494050	f	30	20x	Annotator Gen1 MCFO	Aljoscha Nern
R10E07	attP2	hsPESTOPT_attP3_3stop1_X_0036	20140522_23_D5	Fri May 30 15:07:22 EDT 2014	Sample#2012329928678178914	f	30	20x	Annotator Gen1 MCFO	Aljoscha Nern
R10E07	attP2	hsPESTOPT_attP3_3stop1_X_0036	20140522_23_D6	Fri May 30 15:07:22 EDT 2014	Sample#2012329929793863778	f	30	20x	Annotator Gen1 MCFO	Aljoscha Nern
R10E07	attP2	hsPESTOPT_attP3_3stop1_X_0036	20140522_23_D7	Fri May 30 15:07:22 EDT 2014	Sample#2012329930947297378	f	30	20x	Annotator Gen1 MCFO	Aljoscha Nern
R10E07	attP2	hsPESTOPT_attP3_3stop1_X_0036	20140522_23_D8	Fri May 30 15:07:23 EDT 2014	Sample#2012329932138479714	f	30	20x	Annotator Gen1 MCFO	Aljoscha Nern
R10E07	attP2	hsPESTOPT_attP3_3stop1_X_0036	20140604_19_D1	Mon Jun 16 10:17:43 EDT 2014	Sample#2018417631282855943	f		20x	Annotator Gen1 MCFO	Aljoscha Nern
R10E07	attP2	hsPESTOPT_attP3_3stop1_X_0036	20140604_19_D2	Mon Jun 16 10:17:44 EDT 2014	Sample#2018417633111572487	f		20x	Annotator Gen1 MCFO	Aljoscha Nern
R10E07	attP2	hsPESTOPT_attP3_3stop1_X_0036	20140604_19_D3	Mon Jun 16 10:17:44 EDT 2014	Sample#2018417635074506759	f		20x	Annotator Gen1 MCFO	Aljoscha Nern
R10E07	attP2	hsPESTOPT_attP3_3stop1_X_0036	20140604_19_D4	Mon Jun 16 10:17:45 EDT 2014	Sample#2018417637003886599	f		20x	Annotator Gen1 MCFO	Aljoscha Nern
R10E07	attP2	hsPESTOPT_attP3_3stop1_X_0036	20140604_19_D5	Mon Jun 16 10:17:45 EDT 2014	Sample#2018417638912294919	f		20x	Annotator Gen1 MCFO	Aljoscha Nern
R10E07	attP2	hsPESTOPT_attP3_3stop1_X_0036	20140604_19_D6	Mon Jun 16 10:17:45 EDT 2014	Sample#2018417640636153863	f		20x	Annotator Gen1 MCFO	Aljoscha Nern
R10E07	attP2	hsPESTOPT_attP3_3stop1_X_0036	20140604_19_D7	Mon Jun 16 10:17:46 EDT 2014	Sample#2018417642347429895	f		20x	Annotator Gen1 MCFO	Aljoscha Nern
R10E07	attP2	hsPESTOPT_attP3_3stop1_X_0036	20140604_19_D8	Mon Jun 16 10:17:46 EDT 2014	Sample#2018417644142592007	f		20x	Annotator Gen1 MCFO	Aljoscha Nern
R10E07	attP2	hsPESTOPT_attP3_3stop1_X_0036	20140605_19_E1	Mon Jun 16 10:17:53 EDT 2014	Sample#2018417673783738375	f		20x	Annotator Gen1 MCFO	Aljoscha Nern
R10E07	attP2	hsPESTOPT_attP3_3stop1_X_0036	20140605_19_E2	Mon Jun 16 10:17:54 EDT 2014	Sample#2018417675545346055	f		20x	Annotator Gen1 MCFO	Aljoscha Nern
R10E07	attP2	hsPESTOPT_attP3_3stop1_X_0036	20140605_19_E3	Mon Jun 16 10:17:54 EDT 2014	Sample#2018417677466337287	f		20x	Annotator Gen1 MCFO	Aljoscha Nern
R10E07	attP2	hsPESTOPT_attP3_3stop1_X_0036	20140605_19_E4	Mon Jun 16 10:17:55 EDT 2014	Sample#2018417679265693703	f		20x	Annotator Gen1 MCFO	Aljoscha Nern
R10E07	attP2	hsPESTOPT_attP3_3stop1_X_0036	20140626_19_F1	Wed Jul 23 17:05:18 EDT 2014	Sample#2031928555268472930	f	30	20x	Annotator Gen1 MCFO	Aljoscha Nern
R10E07	attP2	hsPESTOPT_attP3_3stop1_X_0036	20140626_19_F6	Wed Jul 23 17:05:20 EDT 2014	Sample#2031928562193268834	f	30	20x	Annotator Gen1 MCFO	Aljoscha Nern
R10E07	attP2	hsPESTOPT_attP3_3stop1_X_0036	20140626_19_F7	Wed Jul 23 17:05:20 EDT 2014	Sample#2031928563510280290	f	30	20x	Annotator Gen1 MCFO	Aljoscha Nern
R10E07	attP2	57C10PEST_brp_SNAP_MCFO_X23_0099	20180828_61_H1	Fri Sep 14 14:04:52 EDT 2018	Sample#2580538375895253090	f		40x	Gen1 MCFO (40x)	NA
R10E07	attP2	57C10PEST_brp_SNAP_MCFO_X23_0099	20180828_61_H2	Fri Sep 14 14:04:52 EDT 2018	Sample#2580538376188854370	f		40x	Gen1 MCFO (40x)	NA
R10E07	attP2	57C10PEST_brp_SNAP_MCFO_X23_0099	20180828_61_H3	Fri Sep 14 14:04:53 EDT 2018	Sample#2580538376486649954	f		40x	Gen1 MCFO (40x)	NA
R10E07	attP2	57C10PEST_brp_SNAP_MCFO_X23_0099	20180828_61_H4	Fri Sep 14 14:04:53 EDT 2018	Sample#2580538376776056930	f		40x	Gen1 MCFO (40x)	NA
R10E07	attP2	57C10PEST_brp_SNAP_MCFO_X23_0099	20180828_61_H5	Fri Sep 14 14:04:53 EDT 2018	Sample#2580538377065463906	f		40x	Gen1 MCFO (40x)	NA
R10E07	attP2	57C10PEST_brp_SNAP_MCFO_X23_0099	20180828_61_H6	Fri Sep 14 14:04:53 EDT 2018	Sample#2580538377350676578	f		40x	Gen1 MCFO (40x)	NA
R10E07	attP2	pBPhsFlp2_PEST_brp_SNAP_MCFO_0128	20191203_65_K1	Thu Dec 19 17:17:22 EST 2019	Sample#2747662724635820130	m	40	40x	Gen1 MCFO (40x)	NA
R10E07	attP2	pBPhsFlp2_PEST_brp_SNAP_MCFO_0128	20191203_65_K2	Thu Dec 19 17:17:22 EST 2019	Sample#2747662725722144866	m	40	40x	Gen1 MCFO (40x)	NA
R10E07	attP2	pBPhsFlp2_PEST_brp_SNAP_MCFO_0128	20191203_65_K3	Thu Dec 19 17:17:23 EST 2019	Sample#2747662726795886690	m	40	40x	Gen1 MCFO (40x)	NA
R10E07	attP2	pBPhsFlp2_PEST_brp_SNAP_MCFO_0128	20191203_65_K4	Thu Dec 19 17:17:23 EST 2019	Sample#2747662727810908258	m	40	40x	Gen1 MCFO (40x)	NA
R10E07	attP2	pBPhsFlp2_PEST_brp_SNAP_MCFO_0128	20191203_65_K5	Thu Dec 19 17:17:23 EST 2019	Sample#2747662728846901346	m	40	40x	Gen1 MCFO (40x)	NA
R10E07	attP2	pBPhsFlp2_PEST_brp_SNAP_MCFO_0128	20191203_65_K6	Thu Dec 19 17:17:23 EST 2019	Sample#2747662729882894434	m	40	40x	Gen1 MCFO (40x)	NA
R10E08	attP2	57C10PEST_brp_SNAP_MCFO_X23_0099	20181109_64_E1	Tue Nov 27 17:38:51 EST 2018	Sample#2607424024929632354	f		40x	Gen1 MCFO (40x)	NA
R10E08	attP2	57C10PEST_brp_SNAP_MCFO_X23_0099	20181109_64_E2	Tue Nov 27 17:38:51 EST 2018	Sample#2607424025516834914	f		40x	Gen1 MCFO (40x)	NA
R10E08	attP2	57C10PEST_brp_SNAP_MCFO_X23_0099	20181109_64_E3	Tue Nov 27 17:38:51 EST 2018	Sample#2607424026053705826	f		40x	Gen1 MCFO (40x)	NA
R10E08	attP2	57C10PEST_brp_SNAP_MCFO_X23_0099	20181109_64_E4	Tue Nov 27 17:38:51 EST 2018	Sample#2607424026598965346	f		40x	Gen1 MCFO (40x)	NA
R10E08	attP2	57C10PEST_brp_SNAP_MCFO_X23_0099	20181109_64_E5	Tue Nov 27 17:38:51 EST 2018	Sample#2607424027140030562	f		40x	Gen1 MCFO (40x)	NA
R10E08	attP2	57C10PEST_brp_SNAP_MCFO_X23_0099	20181109_64_E6	Tue Nov 27 17:38:51 EST 2018	Sample#2607424027697872994	f		40x	Gen1 MCFO (40x)	NA
R10E08	attP2	57C10PEST_brp_SNAP_MCFO_X23_0099	20181109_64_F1	Tue Nov 27 17:38:51 EST 2018	Sample#2607424028322824290	f		40x	Gen1 MCFO (40x)	NA
R10E08	attP2	pBPhsFlp2_PEST_brp_SNAP_MCFO_0128	20191011_61_I1	Tue Oct 29 14:16:33 EDT 2019	Sample#2729120340209827938	m	13	40x	Gen1 MCFO (40x)	NA
R10E08	attP2	pBPhsFlp2_PEST_brp_SNAP_MCFO_0128	20191011_61_I10	Tue Oct 29 14:16:35 EDT 2019	Sample#2729120346983628898	m	13	40x	Gen1 MCFO (40x)	NA
R10E08	attP2	pBPhsFlp2_PEST_brp_SNAP_MCFO_0128	20191011_61_I2	Tue Oct 29 14:16:33 EDT 2019	Sample#2729120341103214690	m	13	40x	Gen1 MCFO (40x)	NA
R10E08	attP2	pBPhsFlp2_PEST_brp_SNAP_MCFO_0128	20191011_61_I3	Tue Oct 29 14:16:34 EDT 2019	Sample#2729120341992407138	m	13	40x	Gen1 MCFO (40x)	NA
R10E08	attP2	pBPhsFlp2_PEST_brp_SNAP_MCFO_0128	20191011_61_I4	Tue Oct 29 14:16:34 EDT 2019	Sample#2729120342881599586	m	13	40x	Gen1 MCFO (40x)	NA
R10E08	attP2	pBPhsFlp2_PEST_brp_SNAP_MCFO_0128	20191011_61_I6	Tue Oct 29 14:16:34 EDT 2019	Sample#2729120343703683170	m	13	40x	Gen1 MCFO (40x)	NA
R10E08	attP2	pBPhsFlp2_PEST_brp_SNAP_MCFO_0128	20191011_61_I7	Tue Oct 29 14:16:34 EDT 2019	Sample#2729120344521572450	m	13	40x	Gen1 MCFO (40x)	NA
R10E08	attP2	pBPhsFlp2_PEST_brp_SNAP_MCFO_0128	20191011_61_I8	Tue Oct 29 14:16:34 EDT 2019	Sample#2729120345339461730	m	13	40x	Gen1 MCFO (40x)	NA
R10E08	attP2	pBPhsFlp2_PEST_brp_SNAP_MCFO_0128	20191011_61_I9	Tue Oct 29 14:16:35 EDT 2019	Sample#2729120346165739618	m	13	40x	Gen1 MCFO (40x)	NA
R10F07	attP2	57C10PEST_brp_SNAP_MCFO_X23_0099	20181121_63_I1	Mon Dec 17 15:08:57 EST 2018	Sample#2614634061720715362	f		40x	Gen1 MCFO (40x)	NA
R10F07	attP2	57C10PEST_brp_SNAP_MCFO_X23_0099	20181121_63_I2	Mon Dec 17 15:08:58 EST 2018	Sample#2614634062282752098	f		40x	Gen1 MCFO (40x)	NA
R10F07	attP2	57C10PEST_brp_SNAP_MCFO_X23_0099	20181121_63_I3	Mon Dec 17 15:08:58 EST 2018	Sample#2614634062844788834	f		40x	Gen1 MCFO (40x)	NA
R10F07	attP2	57C10PEST_brp_SNAP_MCFO_X23_0099	20181121_63_I4	Mon Dec 17 15:08:58 EST 2018	Sample#2614634063469740130	f		40x	Gen1 MCFO (40x)	NA
R10F07	attP2	57C10PEST_brp_SNAP_MCFO_X23_0099	20181121_63_I5	Mon Dec 17 15:08:58 EST 2018	Sample#2614634064014999650	f		40x	Gen1 MCFO (40x)	NA
R10F07	attP2	57C10PEST_brp_SNAP_MCFO_X23_0099	20181121_63_I6	Mon Dec 17 15:08:58 EST 2018	Sample#2614634064577036386	f		40x	Gen1 MCFO (40x)	NA
R10F07	attP2	pBPhsFlp2_PEST_brp_SNAP_MCFO_0128	20191011_63_A1	Tue Oct 29 18:29:49 EDT 2019	Sample#2729184074592682082	m	13	40x	Gen1 MCFO (40x)	NA
R10F07	attP2	pBPhsFlp2_PEST_brp_SNAP_MCFO_0128	20191011_63_A10	Tue Oct 29 18:29:51 EDT 2019	Sample#2729184082326978658	m	13	40x	Gen1 MCFO (40x)	NA
R10F07	attP2	pBPhsFlp2_PEST_brp_SNAP_MCFO_0128	20191011_63_A2	Tue Oct 29 18:29:49 EDT 2019	Sample#2729184075532206178	m	13	40x	Gen1 MCFO (40x)	NA
R10F07	attP2	pBPhsFlp2_PEST_brp_SNAP_MCFO_0128	20191011_63_A3	Tue Oct 29 18:29:49 EDT 2019	Sample#2729184076425592930	m	13	40x	Gen1 MCFO (40x)	NA
R10F07	attP2	pBPhsFlp2_PEST_brp_SNAP_MCFO_0128	20191011_63_A4	Tue Oct 29 18:29:49 EDT 2019	Sample#2729184077394477154	m	13	40x	Gen1 MCFO (40x)	NA
R10F07	attP2	pBPhsFlp2_PEST_brp_SNAP_MCFO_0128	20191011_63_A5	Tue Oct 29 18:29:50 EDT 2019	Sample#2729184078216560738	m	13	40x	Gen1 MCFO (40x)	NA
R10F07	attP2	pBPhsFlp2_PEST_brp_SNAP_MCFO_0128	20191011_63_A6	Tue Oct 29 18:29:50 EDT 2019	Sample#2729184079034450018	m	13	40x	Gen1 MCFO (40x)	NA
R10F07	attP2	pBPhsFlp2_PEST_brp_SNAP_MCFO_0128	20191011_63_A7	Tue Oct 29 18:29:50 EDT 2019	Sample#2729184079856533602	m	13	40x	Gen1 MCFO (40x)	NA
R10F07	attP2	pBPhsFlp2_PEST_brp_SNAP_MCFO_0128	20191011_63_A8	Tue Oct 29 18:29:50 EDT 2019	Sample#2729184080699588706	m	13	40x	Gen1 MCFO (40x)	NA
R10F07	attP2	pBPhsFlp2_PEST_brp_SNAP_MCFO_0128	20191011_63_A9	Tue Oct 29 18:29:50 EDT 2019	Sample#2729184081513283682	m	13	40x	Gen1 MCFO (40x)	NA
R10F08	attP2	57C10PEST_attp18_4stop1	20161216_28_F1	Tue Dec 27 17:45:17 EST 2016	Sample#2353754138887585890	f		20x, 63x	Annotator Gen1 MCFO	Masayoshi Ito
R10F08	attP2	57C10PEST_attp18_4stop1	20161216_28_F2	Tue Dec 27 17:45:17 EST 2016	Sample#2353754139030192226	f		20x	Annotator Gen1 MCFO	Masayoshi Ito
R10F08	attP2	57C10PEST_attp18_4stop1	20161216_28_F3	Tue Dec 27 17:45:17 EST 2016	Sample#2353754139168604258	f		20x, 63x	Annotator Gen1 MCFO	Masayoshi Ito
R10F08	attP2	57C10PEST_attp18_4stop1	20161216_28_F4	Tue Dec 27 17:45:17 EST 2016	Sample#2353754139311210594	f		20x	Annotator Gen1 MCFO	Masayoshi Ito
R10F08	attP2	57C10PEST_attp18_4stop1	20161216_28_F5	Tue Dec 27 17:45:17 EST 2016	Sample#2353754139449622626	f		20x, 63x	Annotator Gen1 MCFO	Masayoshi Ito
R10F08	attP2	57C10PEST_attp18_4stop1	20161216_28_F6	Tue Dec 27 17:45:17 EST 2016	Sample#2353754139592228962	f		20x	Annotator Gen1 MCFO	Masayoshi Ito
R10F08	attP2	57C10PEST_attp18_4stop1	20161216_28_F7	Tue Dec 27 17:45:17 EST 2016	Sample#2353754139730640994	f		20x	Annotator Gen1 MCFO	Masayoshi Ito
R10F08	attP2	57C10PEST_attp18_4stop1	20161216_28_F8	Tue Dec 27 17:45:17 EST 2016	Sample#2353754139873247330	f		20x	Annotator Gen1 MCFO	Masayoshi Ito
R10F08	attP2	57C10PEST_attp18_4stop1	20161216_28_G1	Tue Dec 27 17:45:17 EST 2016	Sample#2353754140011659362	f		20x, 63x	Annotator Gen1 MCFO	Masayoshi Ito
R10F08	attP2	57C10PEST_brp_SNAP_MCFO_X23_0099	20180828_61_I1	Fri Sep 14 14:04:53 EDT 2018	Sample#2580538377644277858	f		40x	Gen1 MCFO (40x)	NA
R10F08	attP2	57C10PEST_brp_SNAP_MCFO_X23_0099	20180828_61_I2	Fri Sep 14 14:04:53 EDT 2018	Sample#2580538377929490530	f		40x	Gen1 MCFO (40x)	NA
R10F08	attP2	57C10PEST_brp_SNAP_MCFO_X23_0099	20180828_61_I3	Fri Sep 14 14:04:53 EDT 2018	Sample#2580538378218897506	f		40x	Gen1 MCFO (40x)	NA
R10F08	attP2	57C10PEST_brp_SNAP_MCFO_X23_0099	20180828_61_I4	Fri Sep 14 14:04:53 EDT 2018	Sample#2580538378508304482	f		40x	Gen1 MCFO (40x)	NA
R10F08	attP2	57C10PEST_brp_SNAP_MCFO_X23_0099	20180828_61_I5	Fri Sep 14 14:04:53 EDT 2018	Sample#2580538378797711458	f		40x	Gen1 MCFO (40x)	NA
R10F08	attP2	57C10PEST_brp_SNAP_MCFO_X23_0099	20180828_61_I6	Fri Sep 14 14:04:53 EDT 2018	Sample#2580538379087118434	f		40x	Gen1 MCFO (40x)	NA
R10F10	attP2	57C10PEST_brp_SNAP_MCFO_X23_0099	20181121_61_J1	Mon Dec 10 13:34:34 EST 2018	Sample#2612073591453253730	f		40x	Gen1 MCFO (40x)	NA
R10F10	attP2	57C10PEST_brp_SNAP_MCFO_X23_0099	20181121_61_J2	Mon Dec 10 13:34:34 EST 2018	Sample#2612073592040456290	f		40x	Gen1 MCFO (40x)	NA
R10F10	attP2	57C10PEST_brp_SNAP_MCFO_X23_0099	20181121_61_J3	Mon Dec 10 13:34:34 EST 2018	Sample#2612073592606687330	f		40x	Gen1 MCFO (40x)	NA
R10F10	attP2	57C10PEST_brp_SNAP_MCFO_X23_0099	20181121_61_J4	Mon Dec 10 13:34:34 EST 2018	Sample#2612073593546211426	f		40x	Gen1 MCFO (40x)	NA
R10F10	attP2	57C10PEST_brp_SNAP_MCFO_X23_0099	20181121_61_J5	Mon Dec 10 13:34:34 EST 2018	Sample#2612073594120831074	f		40x	Gen1 MCFO (40x)	NA
R10F10	attP2	57C10PEST_brp_SNAP_MCFO_X23_0099	20181121_61_J6	Mon Dec 10 13:34:34 EST 2018	Sample#2612073594741588066	f		40x	Gen1 MCFO (40x)	NA
R10G01	attP2	57C10PEST_brp_SNAP_MCFO_X23_0099	20181121_63_J1	Mon Dec 17 15:08:58 EST 2018	Sample#2614634065139073122	f		40x	Gen1 MCFO (40x)	NA
R10G01	attP2	57C10PEST_brp_SNAP_MCFO_X23_0099	20181121_63_J2	Mon Dec 17 15:08:58 EST 2018	Sample#2614634065688526946	f		40x	Gen1 MCFO (40x)	NA
R10G01	attP2	57C10PEST_brp_SNAP_MCFO_X23_0099	20181121_63_J3	Mon Dec 17 15:08:58 EST 2018	Sample#2614634066237980770	f		40x	Gen1 MCFO (40x)	NA
R10G01	attP2	57C10PEST_brp_SNAP_MCFO_X23_0099	20181121_63_J4	Tue Dec 18 15:08:15 EST 2018	Sample#2614996271055765602	f		40x	Gen1 MCFO (40x)	NA
R10G01	attP2	57C10PEST_brp_SNAP_MCFO_X23_0099	20181121_63_J5	Tue Dec 18 15:08:15 EST 2018	Sample#2614996271613608034	f		40x	Gen1 MCFO (40x)	NA
R10G01	attP2	57C10PEST_brp_SNAP_MCFO_X23_0099	20181121_63_J6	Tue Dec 18 15:08:15 EST 2018	Sample#2614996272439885922	f		40x	Gen1 MCFO (40x)	NA
R10G01	attP2	pBPhsFlp2_PEST_brp_SNAP_MCFO_0128	20191011_63_B1	Tue Oct 29 18:29:51 EDT 2019	Sample#2729184083157450850	m	13	40x	Gen1 MCFO (40x)	NA
R10G01	attP2	pBPhsFlp2_PEST_brp_SNAP_MCFO_0128	20191011_63_B2	Tue Oct 29 18:29:51 EDT 2019	Sample#2729184084046643298	m	13	40x	Gen1 MCFO (40x)	NA
R10G01	attP2	pBPhsFlp2_PEST_brp_SNAP_MCFO_0128	20191011_63_B3	Tue Oct 29 18:29:51 EDT 2019	Sample#2729184084931641442	m	13	40x	Gen1 MCFO (40x)	NA
R10G01	attP2	pBPhsFlp2_PEST_brp_SNAP_MCFO_0128	20191011_63_B4	Tue Oct 29 18:29:51 EDT 2019	Sample#2729184085825028194	m	13	40x	Gen1 MCFO (40x)	NA
R10G02	attP2	57C10wt_attp8_3stop1	20130523_1_A2	Mon Apr 28 11:40:32 EDT 2014	Sample#2000681468325527650	f		20x	Annotator Gen1 MCFO	Tanya Wolff
R10G02	attP2	57C10wt_attp8_3stop1	20130523_1_A3	Mon Apr 28 11:40:33 EDT 2014	Sample#2000681469176971362	f		20x	Annotator Gen1 MCFO	Tanya Wolff
R10G02	attP2	57C10PEST_brp_SNAP_MCFO_X23_0099	20190115_62_B1	Mon Jan 28 14:51:00 EST 2019	Sample#2629849832579137634	f		40x	Gen1 MCFO (40x)	NA
R10G02	attP2	57C10PEST_brp_SNAP_MCFO_X23_0099	20190115_62_B2	Mon Jan 28 14:51:00 EST 2019	Sample#2629849833644490850	f		40x	Gen1 MCFO (40x)	NA
R10G02	attP2	57C10PEST_brp_SNAP_MCFO_X23_0099	20190115_62_B3	Mon Jan 28 14:51:00 EST 2019	Sample#2629849834269442146	f		40x	Gen1 MCFO (40x)	NA
R10G02	attP2	57C10PEST_brp_SNAP_MCFO_X23_0099	20190115_62_B4	Mon Jan 28 14:51:00 EST 2019	Sample#2629849834856644706	f		40x	Gen1 MCFO (40x)	NA
R10G02	attP2	57C10PEST_brp_SNAP_MCFO_X23_0099	20190115_62_B5	Mon Jan 28 14:51:01 EST 2019	Sample#2629849835443847266	f		40x	Gen1 MCFO (40x)	NA
R10G02	attP2	57C10PEST_brp_SNAP_MCFO_X23_0099	20190115_62_B6	Mon Jan 28 14:51:01 EST 2019	Sample#2629849835976523874	f		40x	Gen1 MCFO (40x)	NA
R10G02	attP2	pBPhsFlp2_PEST_brp_SNAP_MCFO_0128	20190726_62_B1	Fri Aug 09 12:40:34 EDT 2019	Sample#2699742767705227362	m	40	40x	Gen1 MCFO (40x)	NA
R10G02	attP2	pBPhsFlp2_PEST_brp_SNAP_MCFO_0128	20190726_62_B2	Fri Aug 09 12:40:34 EDT 2019	Sample#2699742768204349538	m	40	40x	Gen1 MCFO (40x)	NA
R10G02	attP2	pBPhsFlp2_PEST_brp_SNAP_MCFO_0128	20190726_62_B3	Fri Aug 09 12:40:34 EDT 2019	Sample#2699742768699277410	m	40	40x	Gen1 MCFO (40x)	NA
R10G02	attP2	pBPhsFlp2_PEST_brp_SNAP_MCFO_0128	20190726_62_B4	Fri Aug 09 12:40:34 EDT 2019	Sample#2699742769143873634	m	40	40x	Gen1 MCFO (40x)	NA
R10G02	attP2	pBPhsFlp2_PEST_brp_SNAP_MCFO_0128	20190726_62_B5	Fri Aug 09 12:40:35 EDT 2019	Sample#2699742769584275554	m	40	40x	Gen1 MCFO (40x)	NA
R10G02	attP2	pBPhsFlp2_PEST_brp_SNAP_MCFO_0128	20190726_62_B6	Fri Aug 09 12:40:35 EDT 2019	Sample#2699742770024677474	m	40	40x	Gen1 MCFO (40x)	NA
R10G03	attP2	57C10wt_attp8_3stop1	20130605_1_G2	Thu Apr 24 20:10:00 EDT 2014	Sample#1999360128138084450	f		20x	Annotator Gen1 MCFO	Tanya Wolff
R10G03	attP2	57C10wt_attp8_3stop1	20130605_1_G3	Thu Apr 24 20:10:01 EDT 2014	Sample#1999360128737869922	f		20x	Annotator Gen1 MCFO	Tanya Wolff
R10G03	attP2	57C10wt_attp8_3stop1	20130605_1_G4	Thu Apr 24 20:10:01 EDT 2014	Sample#1999360129367015522	f		20x	Annotator Gen1 MCFO	Tanya Wolff
R10G03	attP2	57C10wt_attp8_3stop1	20130605_1_G5	Thu Apr 24 20:10:01 EDT 2014	Sample#1999360130067464290	f		20x	Annotator Gen1 MCFO	Tanya Wolff
R10G03	attP2	57C10wt_attp8_3stop1	20130605_1_H1	Thu Apr 24 20:10:01 EDT 2014	Sample#1999360131598385250	f		20x	Annotator Gen1 MCFO	Tanya Wolff
R10G03	attP2	57C10wt_attp8_3stop1	20130605_1_H2	Thu Apr 24 20:10:01 EDT 2014	Sample#1999360132307222626	f		20x	Annotator Gen1 MCFO	Tanya Wolff
R10G03	attP2	57C10wt_attp8_3stop1	20130605_1_H3	Thu Apr 24 20:10:02 EDT 2014	Sample#1999360132982505570	f		20x	Annotator Gen1 MCFO	Tanya Wolff
R10G03	attP2	57C10wt_attp8_3stop1	20130605_1_H4	Thu Apr 24 20:10:02 EDT 2014	Sample#1999360133695537250	f		20x	Annotator Gen1 MCFO	Tanya Wolff
R10G03	attP2	57C10wt_attp8_3stop1	20130605_1_H5	Thu Apr 24 20:10:02 EDT 2014	Sample#1999360134349848674	f		20x	Annotator Gen1 MCFO	Tanya Wolff
R10G03	attP2	57C10wt_attp8_3stop1	20130610_3_C2	Thu Mar 13 18:06:08 EDT 2014	Sample#1984108663849091170	f		20x	Annotator Gen1 MCFO	Tanya Wolff
R10G03	attP2	57C10wt_attp8_3stop1	20130610_3_C3	Thu Mar 13 18:06:08 EDT 2014	Sample#1984108664797003874	f		20x	Annotator Gen1 MCFO	Tanya Wolff
R10G03	attP2	57C10wt_attp8_3stop1	20130610_3_C4	Thu Mar 13 18:06:08 EDT 2014	Sample#1984108665124159586	f		20x	Annotator Gen1 MCFO	Tanya Wolff
R10G03	attP2	57C10wt_attp8_3stop1	20130610_3_C5	Thu Mar 13 18:06:08 EDT 2014	Sample#1984108666021740642	f		20x	Annotator Gen1 MCFO	Tanya Wolff
R10G03	attP2	57C10wt_attp8_3stop1	20130610_3_C6	Thu Mar 13 18:06:09 EDT 2014	Sample#1984108666827047010	f		20x	Annotator Gen1 MCFO	Tanya Wolff
R10G03	attP2	57C10wt_attp8_3stop1	20130610_3_D1	Thu Mar 13 18:06:09 EDT 2014	Sample#1984108667728822370	f		20x	Annotator Gen1 MCFO	Tanya Wolff
R10G03	attP2	57C10wt_attp8_3stop1	20130610_3_D2	Thu Mar 13 18:06:09 EDT 2014	Sample#1984108668462825570	f		20x	Annotator Gen1 MCFO	Tanya Wolff
R10G03	attP2	57C10wt_attp8_3stop1	20130610_3_D3	Thu Mar 13 18:06:10 EDT 2014	Sample#1984108670551588962	f		20x	Annotator Gen1 MCFO	Tanya Wolff
R10G03	attP2	57C10wt_attp8_3stop1	20130610_3_D4	Thu Mar 13 18:06:10 EDT 2014	Sample#1984108672086704226	f		20x	Annotator Gen1 MCFO	Tanya Wolff
R10G03	attP2	57C10wt_attp8_3stop1	20130610_3_D5	Thu Mar 13 18:06:10 EDT 2014	Sample#1984108672627769442	f		20x	Annotator Gen1 MCFO	Tanya Wolff
R10G03	attP2	57C10PEST_brp_SNAP_MCFO_X23_0099	20181121_61_A1	Mon Dec 10 13:34:27 EST 2018	Sample#2612073563405942882	f		40x	Gen1 MCFO (40x)	NA
R10G03	attP2	57C10PEST_brp_SNAP_MCFO_X23_0099	20181121_61_A2	Mon Dec 10 13:34:27 EST 2018	Sample#2612073564135751778	f		40x	Gen1 MCFO (40x)	NA
R10G03	attP2	57C10PEST_brp_SNAP_MCFO_X23_0099	20181121_61_A3	Mon Dec 10 13:34:27 EST 2018	Sample#2612073564710371426	f		40x	Gen1 MCFO (40x)	NA
R10G03	attP2	57C10PEST_brp_SNAP_MCFO_X23_0099	20181121_61_A4	Mon Dec 10 13:34:27 EST 2018	Sample#2612073565289185378	f		40x	Gen1 MCFO (40x)	NA
R10G03	attP2	57C10PEST_brp_SNAP_MCFO_X23_0099	20181121_61_A5	Mon Dec 10 13:34:28 EST 2018	Sample#2612073565884776546	f		40x	Gen1 MCFO (40x)	NA
R10G03	attP2	57C10PEST_brp_SNAP_MCFO_X23_0099	20181121_61_A6	Mon Dec 10 13:34:28 EST 2018	Sample#2612073566463590498	f		40x	Gen1 MCFO (40x)	NA
R10G03	attP2	pBPhsFlp2_PEST_brp_SNAP_MCFO_0128	20191011_63_C1	Tue Oct 29 18:29:52 EDT 2019	Sample#2729184086651306082	m	13	40x	Gen1 MCFO (40x)	NA
R10G03	attP2	pBPhsFlp2_PEST_brp_SNAP_MCFO_0128	20191011_63_C10	Tue Oct 29 18:29:53 EDT 2019	Sample#2729184094301716578	m	13	40x	Gen1 MCFO (40x)	NA
R10G03	attP2	pBPhsFlp2_PEST_brp_SNAP_MCFO_0128	20191011_63_C2	Tue Oct 29 18:29:52 EDT 2019	Sample#2729184087536304226	m	13	40x	Gen1 MCFO (40x)	NA
R10G03	attP2	pBPhsFlp2_PEST_brp_SNAP_MCFO_0128	20191011_63_C3	Tue Oct 29 18:29:52 EDT 2019	Sample#2729184088438079586	m	13	40x	Gen1 MCFO (40x)	NA
R10G03	attP2	pBPhsFlp2_PEST_brp_SNAP_MCFO_0128	20191011_63_C4	Tue Oct 29 18:29:52 EDT 2019	Sample#2729184089356632162	m	13	40x	Gen1 MCFO (40x)	NA
R10G03	attP2	pBPhsFlp2_PEST_brp_SNAP_MCFO_0128	20191011_63_C5	Tue Oct 29 18:29:52 EDT 2019	Sample#2729184090182910050	m	13	40x	Gen1 MCFO (40x)	NA
R10G03	attP2	pBPhsFlp2_PEST_brp_SNAP_MCFO_0128	20191011_63_C6	Tue Oct 29 18:29:53 EDT 2019	Sample#2729184091000799330	m	13	40x	Gen1 MCFO (40x)	NA
R10G03	attP2	pBPhsFlp2_PEST_brp_SNAP_MCFO_0128	20191011_63_C7	Tue Oct 29 18:29:53 EDT 2019	Sample#2729184091818688610	m	13	40x	Gen1 MCFO (40x)	NA
R10G03	attP2	pBPhsFlp2_PEST_brp_SNAP_MCFO_0128	20191011_63_C8	Tue Oct 29 18:29:53 EDT 2019	Sample#2729184092640772194	m	13	40x	Gen1 MCFO (40x)	NA
R10G03	attP2	pBPhsFlp2_PEST_brp_SNAP_MCFO_0128	20191011_63_C9	Tue Oct 29 18:29:53 EDT 2019	Sample#2729184093471244386	m	13	40x	Gen1 MCFO (40x)	NA
R10G09	attP2	57C10PEST_attp18_4stop1	20140508_32_B1	Mon May 19 03:53:55 EDT 2014	Sample#2008174184827453538	f		20x	Annotator Gen1 MCFO	Aljoscha Nern
R10G09	attP2	57C10PEST_attp18_4stop1	20140508_32_B2	Mon May 19 03:53:56 EDT 2014	Sample#2008174186207379554	f		20x	Annotator Gen1 MCFO	Aljoscha Nern
R10G09	attP2	57C10PEST_attp18_4stop1	20140508_32_B3	Mon May 19 03:53:56 EDT 2014	Sample#2008174187377590370	f		20x	Annotator Gen1 MCFO	Aljoscha Nern
R10G09	attP2	57C10PEST_attp18_4stop1	20140508_32_B4	Mon May 19 03:53:56 EDT 2014	Sample#2008174188518441058	f		20x	Annotator Gen1 MCFO	Aljoscha Nern
R10G09	attP2	57C10PEST_attp18_4stop1	20140508_32_B5	Mon May 19 03:53:56 EDT 2014	Sample#2008174189558628450	f		20x	Annotator Gen1 MCFO	Aljoscha Nern
R10G09	attP2	57C10PEST_attp18_4stop1	20140508_32_B6	Mon May 19 03:53:57 EDT 2014	Sample#2008174190519124066	f		20x	Annotator Gen1 MCFO	Aljoscha Nern
R10G09	attP2	57C10PEST_attp18_4stop1	20140508_32_B7	Sun Apr 24 16:34:47 EDT 2016	Sample#2264211495522926690	f		20x, 63x	Annotator Gen1 MCFO	Aljoscha Nern
R10G09	attP2	57C10PEST_attp18_4stop1	20160407_19_I1	Mon May 09 16:46:48 EDT 2016	Sample#2269650339202334818	f		20x, 63x	Annotator Gen1 MCFO	Jens Goldammer
R10G09	attP2	57C10PEST_attp18_4stop1	20160407_19_I2	Wed Apr 20 15:53:10 EDT 2016	Sample#2262751471634219106	f		20x	Annotator Gen1 MCFO	Jens Goldammer
R10G09	attP2	57C10PEST_attp18_4stop1	20160407_19_I3	Mon May 09 16:46:55 EDT 2016	Sample#2269650368205946978	f		20x, 63x	Annotator Gen1 MCFO	Jens Goldammer
R10G09	attP2	57C10PEST_attp18_4stop1	20160407_19_I4	Wed Apr 20 15:53:10 EDT 2016	Sample#2262751472506634338	f		20x	Annotator Gen1 MCFO	Jens Goldammer
R10G09	attP2	57C10PEST_attp18_4stop1	20160407_19_I5	Mon May 09 16:47:01 EDT 2016	Sample#2269650392172200034	f		20x, 63x	Annotator Gen1 MCFO	Jens Goldammer
R10G09	attP2	57C10PEST_attp18_4stop1	20160407_19_I6	Mon May 09 16:47:04 EDT 2016	Sample#2269650405728190562	f		20x, 63x	Annotator Gen1 MCFO	Jens Goldammer
R10G09	attP2	57C10PEST_attp18_4stop1	20160407_19_I7	Wed Apr 20 15:53:11 EDT 2016	Sample#2262751473945280610	f		20x	Annotator Gen1 MCFO	Jens Goldammer
R10G09	attP2	57C10PEST_attp18_4stop1	20160407_19_I8	Mon May 09 16:47:08 EDT 2016	Sample#2269650421951758434	f		20x, 63x	Annotator Gen1 MCFO	Jens Goldammer
R10G09	attP2	57C10PEST_brp_SNAP_MCFO_X23_0099	20181121_62_A1	Thu Dec 20 12:07:31 EST 2018	Sample#2615675563032969314	f		40x	Gen1 MCFO (40x)	NA
R10G09	attP2	57C10PEST_brp_SNAP_MCFO_X23_0099	20181121_62_A2	Thu Dec 20 12:07:31 EST 2018	Sample#2615675563628560482	f		40x	Gen1 MCFO (40x)	NA
R10G09	attP2	57C10PEST_brp_SNAP_MCFO_X23_0099	20181121_62_A3	Thu Dec 20 12:07:31 EST 2018	Sample#2615675564207374434	f		40x	Gen1 MCFO (40x)	NA
R10G09	attP2	57C10PEST_brp_SNAP_MCFO_X23_0099	20181121_62_A4	Thu Dec 20 12:07:31 EST 2018	Sample#2615675564769411170	f		40x	Gen1 MCFO (40x)	NA
R10G09	attP2	57C10PEST_brp_SNAP_MCFO_X23_0099	20181121_62_A5	Thu Dec 20 12:07:31 EST 2018	Sample#2615675565335642210	f		40x	Gen1 MCFO (40x)	NA
R10G09	attP2	57C10PEST_brp_SNAP_MCFO_X23_0099	20181121_62_A6	Thu Dec 20 12:07:31 EST 2018	Sample#2615675566027702370	f		40x	Gen1 MCFO (40x)	NA
R10G09	attP2	pBPhsFlp2_PEST_brp_SNAP_MCFO_0128	20191025_62_J1	Fri Nov 15 19:30:17 EST 2019	Sample#2735374986196811874	m	40	40x	Gen1 MCFO (40x)	NA
R10G09	attP2	pBPhsFlp2_PEST_brp_SNAP_MCFO_0128	20191025_62_J2	Fri Nov 15 19:30:17 EST 2019	Sample#2735374987178279010	m	40	40x	Gen1 MCFO (40x)	NA
R10G09	attP2	pBPhsFlp2_PEST_brp_SNAP_MCFO_0128	20191025_62_J3	Fri Nov 15 19:30:17 EST 2019	Sample#2735374988138774626	m	40	40x	Gen1 MCFO (40x)	NA
R10G09	attP2	pBPhsFlp2_PEST_brp_SNAP_MCFO_0128	20191025_62_J4	Fri Nov 15 19:30:18 EST 2019	Sample#2735374989099270242	m	40	40x	Gen1 MCFO (40x)	NA
R10G09	attP2	pBPhsFlp2_PEST_brp_SNAP_MCFO_0128	20191025_62_J5	Fri Nov 15 19:30:18 EST 2019	Sample#2735374989980074082	m	40	40x	Gen1 MCFO (40x)	NA
R10G09	attP2	pBPhsFlp2_PEST_brp_SNAP_MCFO_0128	20191025_62_J6	Fri Nov 15 19:30:18 EST 2019	Sample#2735374990865072226	m	40	40x	Gen1 MCFO (40x)	NA
R10G09	attP2	pBPhsFlp2_PEST_brp_SNAP_MCFO_0128	20191025_62_J7	Fri Nov 15 19:30:18 EST 2019	Sample#2735374991745876066	m	40	40x	Gen1 MCFO (40x)	NA
R10G10	attP2	hsPESTOPT_attP3_3stop1_X_0036	20191127_19_A1	Thu Dec 12 10:50:03 EST 2019	Sample#2745028537462292578	m	15	20x	Annotator Gen1 MCFO	DI Project
R10G10	attP2	hsPESTOPT_attP3_3stop1_X_0036	20191127_19_A2	Thu Dec 12 10:50:03 EST 2019	Sample#2745028537802031202	m	15	20x	Annotator Gen1 MCFO	DI Project
R10G10	attP2	hsPESTOPT_attP3_3stop1_X_0036	20191127_19_A3	Thu Dec 12 10:50:07 EST 2019	Sample#2745028554361143394	m	15	20x	Annotator Gen1 MCFO	DI Project
R10G10	attP2	hsPESTOPT_attP3_3stop1_X_0036	20191127_19_A4	Thu Dec 12 10:50:07 EST 2019	Sample#2745028554709270626	m	15	20x	Annotator Gen1 MCFO	DI Project
R10G10	attP2	hsPESTOPT_attP3_3stop1_X_0036	20191127_19_A5	Thu Dec 12 10:50:07 EST 2019	Sample#2745028555103535202	m	15	20x	Annotator Gen1 MCFO	DI Project
R10G10	attP2	hsPESTOPT_attP3_3stop1_X_0036	20191127_19_A6	Thu Dec 12 10:50:07 EST 2019	Sample#2745028555455856738	m	15	20x	Annotator Gen1 MCFO	DI Project
R10G10	attP2	hsPESTOPT_attP3_3stop1_X_0036	20191127_19_A7	Thu Dec 12 10:50:07 EST 2019	Sample#2745028555808178274	m	15	20x	Annotator Gen1 MCFO	DI Project
R10G10	attP2	57C10PEST_brp_SNAP_MCFO_X23_0099	20181109_64_G1	Tue Nov 27 17:38:52 EST 2018	Sample#2607424028897443938	f		40x	Gen1 MCFO (40x)	NA
R10G10	attP2	57C10PEST_brp_SNAP_MCFO_X23_0099	20181109_64_G2	Tue Nov 27 17:38:52 EST 2018	Sample#2607424029451092066	f		40x	Gen1 MCFO (40x)	NA
R10G10	attP2	57C10PEST_brp_SNAP_MCFO_X23_0099	20181109_64_G3	Tue Nov 27 17:38:52 EST 2018	Sample#2607424030004740194	f		40x	Gen1 MCFO (40x)	NA
R10G10	attP2	57C10PEST_brp_SNAP_MCFO_X23_0099	20181109_64_G4	Tue Nov 27 17:38:52 EST 2018	Sample#2607424030734549090	f		40x	Gen1 MCFO (40x)	NA
R10G10	attP2	57C10PEST_brp_SNAP_MCFO_X23_0099	20181109_64_G5	Tue Nov 27 17:38:52 EST 2018	Sample#2607424031284002914	f		40x	Gen1 MCFO (40x)	NA
R10G10	attP2	57C10PEST_brp_SNAP_MCFO_X23_0099	20181109_64_G6	Tue Nov 27 17:38:52 EST 2018	Sample#2607424031825068130	f		40x	Gen1 MCFO (40x)	NA
R10G10	attP2	57C10PEST_brp_SNAP_MCFO_X23_0099	20181109_64_H1	Tue Nov 27 17:39:01 EST 2018	Sample#2607424066675540066	f		40x	Gen1 MCFO (40x)	NA
R10G10	attP2	pBPhsFlp2_PEST_brp_SNAP_MCFO_0128	20191022_61_G1	Mon Nov 04 18:08:50 EST 2019	Sample#2731368220442230882	m	40	40x	Gen1 MCFO (40x)	NA
R10G10	attP2	pBPhsFlp2_PEST_brp_SNAP_MCFO_0128	20191022_61_G2	Mon Nov 04 18:08:50 EST 2019	Sample#2731368221348200546	m	40	40x	Gen1 MCFO (40x)	NA
R10G10	attP2	pBPhsFlp2_PEST_brp_SNAP_MCFO_0128	20191022_61_G4	Mon Nov 04 18:08:50 EST 2019	Sample#2731368223063670882	m	40	40x	Gen1 MCFO (40x)	NA
R10G10	attP2	pBPhsFlp2_PEST_brp_SNAP_MCFO_0128	20191022_61_G5	Mon Nov 04 18:08:50 EST 2019	Sample#2731368223898337378	m	40	40x	Gen1 MCFO (40x)	NA
R10G10	attP2	pBPhsFlp2_PEST_brp_SNAP_MCFO_0128	20191022_61_G6	Mon Nov 04 18:08:51 EST 2019	Sample#2731368224741392482	m	40	40x	Gen1 MCFO (40x)	NA
R10G10	attP2	pBPhsFlp2_PEST_brp_SNAP_MCFO_0128	20191022_61_G7	Mon Nov 04 18:08:51 EST 2019	Sample#2731368225584447586	m	40	40x	Gen1 MCFO (40x)	NA
R10H02	attP2	57C10PEST_brp_SNAP_MCFO_X23_0099	20181121_61_B1	Mon Dec 10 13:34:28 EST 2018	Sample#2612073567038210146	f		40x	Gen1 MCFO (40x)	NA
R10H02	attP2	57C10PEST_brp_SNAP_MCFO_X23_0099	20181121_61_B2	Mon Dec 10 13:34:28 EST 2018	Sample#2612073567617024098	f		40x	Gen1 MCFO (40x)	NA
R10H02	attP2	57C10PEST_brp_SNAP_MCFO_X23_0099	20181121_61_B3	Mon Dec 10 13:34:28 EST 2018	Sample#2612073568191643746	f		40x	Gen1 MCFO (40x)	NA
R10H02	attP2	57C10PEST_brp_SNAP_MCFO_X23_0099	20181121_61_B4	Mon Dec 10 13:34:28 EST 2018	Sample#2612073568858538082	f		40x	Gen1 MCFO (40x)	NA
R10H02	attP2	57C10PEST_brp_SNAP_MCFO_X23_0099	20181121_61_B6	Mon Dec 10 13:34:28 EST 2018	Sample#2612073569437352034	f		40x	Gen1 MCFO (40x)	NA
R10H02	attP2	pBPhsFlp2_PEST_brp_SNAP_MCFO_0128	20191011_63_D1	Tue Oct 29 18:29:54 EDT 2019	Sample#2729184095119605858	m	13	40x	Gen1 MCFO (40x)	NA
R10H02	attP2	pBPhsFlp2_PEST_brp_SNAP_MCFO_0128	20191011_63_D2	Tue Oct 29 18:29:54 EDT 2019	Sample#2729184096012992610	m	13	40x	Gen1 MCFO (40x)	NA
R10H02	attP2	pBPhsFlp2_PEST_brp_SNAP_MCFO_0128	20191011_63_D3	Tue Oct 29 18:29:54 EDT 2019	Sample#2729184096910573666	m	13	40x	Gen1 MCFO (40x)	NA
R10H02	attP2	pBPhsFlp2_PEST_brp_SNAP_MCFO_0128	20191011_63_D4	Tue Oct 29 18:29:54 EDT 2019	Sample#2729184097812349026	m	13	40x	Gen1 MCFO (40x)	NA
R10H03	attP2	57C10PEST_brp_SNAP_MCFO_X23_0099	20181113_61_E1	Tue Nov 20 17:21:44 EST 2018	Sample#2604883004899721314	f		40x	Gen1 MCFO (40x)	NA
R10H03	attP2	57C10PEST_brp_SNAP_MCFO_X23_0099	20181113_61_E2	Tue Nov 20 17:21:44 EST 2018	Sample#2604883005499506786	f		40x	Gen1 MCFO (40x)	NA
R10H03	attP2	57C10PEST_brp_SNAP_MCFO_X23_0099	20181113_61_E3	Tue Nov 20 17:21:45 EST 2018	Sample#2604883006044766306	f		40x	Gen1 MCFO (40x)	NA
R10H03	attP2	57C10PEST_brp_SNAP_MCFO_X23_0099	20181113_61_E4	Tue Nov 20 17:21:45 EST 2018	Sample#2604883006539694178	f		40x	Gen1 MCFO (40x)	NA
R10H03	attP2	57C10PEST_brp_SNAP_MCFO_X23_0099	20181113_61_E5	Tue Nov 20 17:21:45 EST 2018	Sample#2604883007009456226	f		40x	Gen1 MCFO (40x)	NA
R10H03	attP2	57C10PEST_brp_SNAP_MCFO_X23_0099	20181113_61_E6	Tue Nov 20 17:21:45 EST 2018	Sample#2604883007546327138	f		40x	Gen1 MCFO (40x)	NA
R10H03	attP2	57C10PEST_brp_SNAP_MCFO_X23_0099	20181113_61_F1	Tue Nov 20 17:21:45 EST 2018	Sample#2604883008079003746	f		40x	Gen1 MCFO (40x)	NA
R10H03	attP2	pBPhsFlp2_PEST_brp_SNAP_MCFO_0128	20191022_61_H1	Mon Nov 04 18:08:51 EST 2019	Sample#2731368226423308386	m	40	40x	Gen1 MCFO (40x)	NA
R10H03	attP2	pBPhsFlp2_PEST_brp_SNAP_MCFO_0128	20191022_61_H2	Mon Nov 04 18:08:51 EST 2019	Sample#2731368227329278050	m	40	40x	Gen1 MCFO (40x)	NA
R10H03	attP2	pBPhsFlp2_PEST_brp_SNAP_MCFO_0128	20191022_61_H3	Mon Nov 04 18:08:51 EST 2019	Sample#2731368228226859106	m	40	40x	Gen1 MCFO (40x)	NA
R10H03	attP2	pBPhsFlp2_PEST_brp_SNAP_MCFO_0128	20191022_61_H4	Mon Nov 04 18:08:52 EST 2019	Sample#2731368229061525602	m	40	40x	Gen1 MCFO (40x)	NA
R10H03	attP2	pBPhsFlp2_PEST_brp_SNAP_MCFO_0128	20191022_61_H5	Mon Nov 04 18:08:52 EST 2019	Sample#2731368229891997794	m	40	40x	Gen1 MCFO (40x)	NA
R10H03	attP2	pBPhsFlp2_PEST_brp_SNAP_MCFO_0128	20191022_61_H6	Mon Nov 04 18:08:52 EST 2019	Sample#2731368230735052898	m	40	40x	Gen1 MCFO (40x)	NA
R10H03	attP2	pBPhsFlp2_PEST_brp_SNAP_MCFO_0128	20191022_61_H7	Mon Nov 04 18:08:52 EST 2019	Sample#2731368231569719394	m	40	40x	Gen1 MCFO (40x)	NA
R10H09	attP2	57C10PEST_brp_SNAP_MCFO_X23_0099	20181121_61_C1	Mon Dec 10 13:34:29 EST 2018	Sample#2612073570011971682	f		40x	Gen1 MCFO (40x)	NA
R10H09	attP2	57C10PEST_brp_SNAP_MCFO_X23_0099	20181121_61_C2	Mon Dec 10 13:34:29 EST 2018	Sample#2612073570586591330	f		40x	Gen1 MCFO (40x)	NA
R10H09	attP2	57C10PEST_brp_SNAP_MCFO_X23_0099	20181121_61_C3	Mon Dec 10 13:34:29 EST 2018	Sample#2612073571089907810	f		40x	Gen1 MCFO (40x)	NA
R10H09	attP2	57C10PEST_brp_SNAP_MCFO_X23_0099	20181121_61_C4	Mon Dec 10 13:34:29 EST 2018	Sample#2612073571681304674	f		40x	Gen1 MCFO (40x)	NA
R10H10	attP2	hsPESTOPT_attP3_3stop1_X_0036	20160513_28_C1	Tue Jun 21 21:13:30 EDT 2016	Sample#2285300132867997770	f	15	20x, 63x	Annotator Gen1 MCFO	Shigehiro Namiki
R10H10	attP2	hsPESTOPT_attP3_3stop1_X_0036	20160513_28_C2	Tue Jun 21 21:13:42 EDT 2016	Sample#2285300179647070282	f	15	20x, 63x	Annotator Gen1 MCFO	Shigehiro Namiki
R10H10	attP2	hsPESTOPT_attP3_3stop1_X_0036	20160513_28_C3	Sun May 22 18:40:27 EDT 2016	Sample#2274389976433033314	f	15	20x	Annotator Gen1 MCFO	Shigehiro Namiki
R10H10	attP2	hsPESTOPT_attP3_3stop1_X_0036	20160513_28_C4	Sun May 22 18:40:27 EDT 2016	Sample#2274389977238339682	f	15	20x	Annotator Gen1 MCFO	Shigehiro Namiki
R10H10	attP2	57C10PEST_brp_SNAP_MCFO_X23_0099	20180828_61_J1	Fri Sep 14 14:04:53 EDT 2018	Sample#2580538379372331106	f		40x	Gen1 MCFO (40x)	NA
R10H10	attP2	57C10PEST_brp_SNAP_MCFO_X23_0099	20180828_61_J2	Fri Sep 14 14:04:53 EDT 2018	Sample#2580538379607212130	f		40x	Gen1 MCFO (40x)	NA
R10H10	attP2	57C10PEST_brp_SNAP_MCFO_X23_0099	20180828_61_J3	Fri Sep 14 14:04:53 EDT 2018	Sample#2580538379888230498	f		40x	Gen1 MCFO (40x)	NA
R10H10	attP2	57C10PEST_brp_SNAP_MCFO_X23_0099	20180828_61_J4	Fri Sep 14 14:04:53 EDT 2018	Sample#2580538380118917218	f		40x	Gen1 MCFO (40x)	NA
R10H10	attP2	57C10PEST_brp_SNAP_MCFO_X23_0099	20180828_61_J5	Fri Sep 14 14:04:53 EDT 2018	Sample#2580538380353798242	f		40x	Gen1 MCFO (40x)	NA
R10H10	attP2	57C10PEST_brp_SNAP_MCFO_X23_0099	20180828_61_J6	Fri Sep 14 14:04:54 EDT 2018	Sample#2580538380613845090	f		40x	Gen1 MCFO (40x)	NA
R11A01	attP2	57C10PEST_attp8_3stop1	20161222_28_G1	Fri Dec 30 13:07:35 EST 2016	Sample#2354771417452511330	f		20x, 63x	Annotator Gen1 MCFO	Gabriella Sterne
R11A01	attP2	57C10PEST_attp8_3stop1	20170217_21_G1	Thu Feb 23 17:10:58 EST 2017	Sample#2374763998957535330	f		20x, 63x	Annotator Gen1 MCFO	Gabriella Sterne
R11A01	attP2	57C10PEST_attp8_3stop1	20170217_21_G2	Thu Feb 23 17:10:58 EST 2017	Sample#2374763999108530274	f		20x, 63x	Annotator Gen1 MCFO	Gabriella Sterne
R11A01	attP2	57C10PEST_attp8_3stop1	20170217_21_G3	Thu Feb 23 17:10:58 EST 2017	Sample#2374763999259525218	f		20x, 63x	Annotator Gen1 MCFO	Gabriella Sterne
R11A01	attP2	57C10PEST_attp8_3stop1	20170217_21_G4	Thu Feb 23 17:10:58 EST 2017	Sample#2374763999406325858	f		20x, 63x	Annotator Gen1 MCFO	Gabriella Sterne
R11A01	attP2	57C10PEST_attp8_3stop1	20170217_21_G6	Thu Feb 23 17:10:58 EST 2017	Sample#2374763999704121442	f		20x, 63x	Annotator Gen1 MCFO	Gabriella Sterne
R11A01	attP2	57C10PEST_attp8_3stop1	20170217_21_G7	Thu Feb 23 17:10:58 EST 2017	Sample#2374763999850922082	f		20x, 63x	Annotator Gen1 MCFO	Gabriella Sterne
R11A01	attP2	57C10PEST_attp8_3stop1	20170217_21_G8	Thu Feb 23 17:10:58 EST 2017	Sample#2374764000001917026	f		20x, 63x	Annotator Gen1 MCFO	Gabriella Sterne
R11A03	attP2	57C10PEST_brp_SNAP_MCFO_X23_0099	20180828_62_A1	Thu Sep 13 18:55:09 EDT 2018	Sample#2580249039756853346	f		40x	Gen1 MCFO (40x)	NA
R11A03	attP2	57C10PEST_brp_SNAP_MCFO_X23_0099	20180828_62_A2	Thu Sep 13 18:55:09 EDT 2018	Sample#2580249040096591970	f		40x	Gen1 MCFO (40x)	NA
R11A03	attP2	57C10PEST_brp_SNAP_MCFO_X23_0099	20180828_62_A3	Thu Sep 13 18:55:09 EDT 2018	Sample#2580249040381804642	f		40x	Gen1 MCFO (40x)	NA
R11A03	attP2	57C10PEST_brp_SNAP_MCFO_X23_0099	20180828_62_A4	Thu Sep 13 18:55:10 EDT 2018	Sample#2580249040667017314	f		40x	Gen1 MCFO (40x)	NA
R11A03	attP2	57C10PEST_brp_SNAP_MCFO_X23_0099	20180828_62_A5	Thu Sep 13 18:55:10 EDT 2018	Sample#2580249040948035682	f		40x	Gen1 MCFO (40x)	NA
R11A03	attP2	57C10PEST_brp_SNAP_MCFO_X23_0099	20180828_62_A6	Thu Sep 13 18:55:10 EDT 2018	Sample#2580249041229054050	f		40x	Gen1 MCFO (40x)	NA
R11A03	attP2	57C10PEST_brp_SNAP_MCFO_X23_0099	20180828_62_B1	Thu Sep 13 18:55:10 EDT 2018	Sample#2580249041505878114	f		40x	Gen1 MCFO (40x)	NA
R11A07	attP2	57C10PEST_attp18_4stop1	20160610_22_C1	Wed Jun 15 15:07:15 EDT 2016	Sample#2283033632304005194	m		20x	Annotator Gen1 MCFO	Ryo Minegishi
R11A07	attP2	57C10PEST_attp18_4stop1	20160610_22_C2	Wed Jun 15 15:07:15 EDT 2016	Sample#2283033634921250890	m		20x, 63x	Annotator Gen1 MCFO	Ryo Minegishi
R11A07	attP2	57C10PEST_attp18_4stop1	20160610_22_C3	Wed Jun 15 15:07:16 EDT 2016	Sample#2283033639291715658	m		20x, 63x	Annotator Gen1 MCFO	Ryo Minegishi
R11A07	attP2	57C10PEST_attp18_4stop1	20160610_22_C4	Wed Jun 15 15:07:16 EDT 2016	Sample#2283033639836975178	m		20x, 63x	Annotator Gen1 MCFO	Ryo Minegishi
R11A07	attP2	57C10PEST_attp18_4stop1	20160610_22_C5	Wed Jun 15 15:07:17 EDT 2016	Sample#2283033640331903050	m		20x, 63x	Annotator Gen1 MCFO	Ryo Minegishi
R11A07	attP2	57C10PEST_attp18_4stop1	20160610_22_C6	Wed Jun 15 15:07:17 EDT 2016	Sample#2283033640860385354	m		20x	Annotator Gen1 MCFO	Ryo Minegishi
R11A07	attP2	57C10PEST_attp18_4stop1	20161223_24_B1	Wed Jan 04 12:34:48 EST 2017	Sample#2356575105313669218	f	15	20x, 63x	Annotator Gen1 MCFO	Masayoshi Ito
R11A07	attP2	57C10PEST_attp18_4stop1	20161223_24_B3	Wed Jan 04 12:34:48 EST 2017	Sample#2356575105456275554	f	15	20x	Annotator Gen1 MCFO	Masayoshi Ito
R11A07	attP2	57C10PEST_attp18_4stop1	20161223_24_B4	Wed Jan 04 12:34:48 EST 2017	Sample#2356575105607270498	f	15	20x	Annotator Gen1 MCFO	Masayoshi Ito
R11A07	attP2	57C10PEST_attp18_4stop1	20161223_24_B5	Wed Jan 04 12:34:48 EST 2017	Sample#2356575105749876834	f	15	20x	Annotator Gen1 MCFO	Masayoshi Ito
R11A07	attP2	57C10PEST_attp18_4stop1	20161223_24_B6	Fri Jan 06 11:23:08 EST 2017	Sample#2357281846431055970	f	15	20x, 63x	Annotator Gen1 MCFO	Masayoshi Ito
R11A07	attP2	57C10PEST_attp18_4stop1	20161223_24_B7	Fri Jan 06 11:23:08 EST 2017	Sample#2357281846623993954	f	15	20x, 63x	Annotator Gen1 MCFO	Masayoshi Ito
R11A07	attP2	57C10PEST_attp18_4stop1	20161223_24_B8	Fri Jan 06 11:23:08 EST 2017	Sample#2357281846795960418	f	15	20x	Annotator Gen1 MCFO	Masayoshi Ito
R11A07	attP2	57C10PEST_attp18_4stop1	20161223_24_C1	Mon Jan 09 10:46:39 EST 2017	Sample#2358359827572326498	f	15	20x	Annotator Gen1 MCFO	Masayoshi Ito
R11A07	attP2	57C10PEST_brp_SNAP_MCFO_X23_0099	20180828_62_C1	Thu Sep 13 18:55:10 EDT 2018	Sample#2580249041791090786	f		40x	Gen1 MCFO (40x)	NA
R11A07	attP2	57C10PEST_brp_SNAP_MCFO_X23_0099	20180828_62_C2	Thu Sep 13 18:55:10 EDT 2018	Sample#2580249042072109154	f		40x	Gen1 MCFO (40x)	NA
R11A07	attP2	57C10PEST_brp_SNAP_MCFO_X23_0099	20180828_62_C3	Thu Sep 13 18:55:10 EDT 2018	Sample#2580249042353127522	f		40x	Gen1 MCFO (40x)	NA
R11A07	attP2	57C10PEST_brp_SNAP_MCFO_X23_0099	20180828_62_C4	Thu Sep 13 18:55:10 EDT 2018	Sample#2580249042634145890	f		40x	Gen1 MCFO (40x)	NA
R11A07	attP2	57C10PEST_brp_SNAP_MCFO_X23_0099	20180828_62_C5	Thu Sep 13 18:55:10 EDT 2018	Sample#2580249042910969954	f		40x	Gen1 MCFO (40x)	NA
R11A07	attP2	57C10PEST_brp_SNAP_MCFO_X23_0099	20180828_62_C6	Thu Sep 13 18:55:10 EDT 2018	Sample#2580249043187794018	f		40x	Gen1 MCFO (40x)	NA
R11A07	attP2	pBPhsFlp2_PEST_brp_SNAP_MCFO_0128	20191203_65_L2	Thu Dec 19 17:17:24 EST 2019	Sample#2747662730902110306	m	40	40x	Gen1 MCFO (40x)	NA
R11A07	attP2	pBPhsFlp2_PEST_brp_SNAP_MCFO_0128	20191203_65_L3	Thu Dec 19 17:17:24 EST 2019	Sample#2747662731971657826	m	40	40x	Gen1 MCFO (40x)	NA
R11A07	attP2	pBPhsFlp2_PEST_brp_SNAP_MCFO_0128	20191203_65_L4	Thu Dec 19 17:17:24 EST 2019	Sample#2747662733049593954	m	40	40x	Gen1 MCFO (40x)	NA
R11A07	attP2	pBPhsFlp2_PEST_brp_SNAP_MCFO_0128	20191203_65_L5	Thu Dec 19 17:17:24 EST 2019	Sample#2747662734056226914	m	40	40x	Gen1 MCFO (40x)	NA
R11A07	attP2	pBPhsFlp2_PEST_brp_SNAP_MCFO_0128	20191203_65_L6	Thu Dec 19 17:17:25 EST 2019	Sample#2747662735075442786	m	40	40x	Gen1 MCFO (40x)	NA
R11A07	attP2	pBPhsFlp2_PEST_brp_SNAP_MCFO_0128	20191203_65_L7	Thu Dec 19 17:17:25 EST 2019	Sample#2747662736098852962	m	40	40x	Gen1 MCFO (40x)	NA
R11A07	attP2	pBPhsFlp2_PEST_brp_SNAP_MCFO_0128	20191203_65_L8	Thu Dec 19 17:17:25 EST 2019	Sample#2747662737122263138	m	40	40x	Gen1 MCFO (40x)	NA
R11B03	attP2	57C10PEST_brp_SNAP_MCFO_X23_0099	20181121_61_D1	Mon Dec 10 13:34:29 EST 2018	Sample#2612073572264312930	f		40x	Gen1 MCFO (40x)	NA
R11B03	attP2	57C10PEST_brp_SNAP_MCFO_X23_0099	20181121_61_D2	Mon Dec 10 13:34:29 EST 2018	Sample#2612073572843126882	f		40x	Gen1 MCFO (40x)	NA
R11B03	attP2	57C10PEST_brp_SNAP_MCFO_X23_0099	20181121_61_D3	Mon Dec 10 13:34:29 EST 2018	Sample#2612073573413552226	f		40x	Gen1 MCFO (40x)	NA
R11B03	attP2	57C10PEST_brp_SNAP_MCFO_X23_0099	20181121_61_D4	Mon Dec 10 13:34:30 EST 2018	Sample#2612073573988171874	f		40x	Gen1 MCFO (40x)	NA
R11B03	attP2	57C10PEST_brp_SNAP_MCFO_X23_0099	20181121_61_D5	Mon Dec 10 13:34:30 EST 2018	Sample#2612073574566985826	f		40x	Gen1 MCFO (40x)	NA
R11B03	attP2	57C10PEST_brp_SNAP_MCFO_X23_0099	20181121_61_D6	Mon Dec 10 13:34:30 EST 2018	Sample#2612073575489732706	f		40x	Gen1 MCFO (40x)	NA
R11B03	attP2	pBPhsFlp2_PEST_brp_SNAP_MCFO_0128	20191022_63_F1	Mon Nov 04 18:58:02 EST 2019	Sample#2731380604074459234	m	40	40x	Gen1 MCFO (40x)	NA
R11B03	attP2	pBPhsFlp2_PEST_brp_SNAP_MCFO_0128	20191022_63_F2	Mon Nov 04 18:58:02 EST 2019	Sample#2731380605001400418	m	40	40x	Gen1 MCFO (40x)	NA
R11B03	attP2	pBPhsFlp2_PEST_brp_SNAP_MCFO_0128	20191022_63_F3	Mon Nov 04 18:58:03 EST 2019	Sample#2731380605852844130	m	40	40x	Gen1 MCFO (40x)	NA
R11B03	attP2	pBPhsFlp2_PEST_brp_SNAP_MCFO_0128	20191022_63_F4	Mon Nov 04 18:58:03 EST 2019	Sample#2731380606708482146	m	40	40x	Gen1 MCFO (40x)	NA
R11B03	attP2	pBPhsFlp2_PEST_brp_SNAP_MCFO_0128	20191022_63_F5	Mon Nov 04 18:58:03 EST 2019	Sample#2731380607564120162	m	40	40x	Gen1 MCFO (40x)	NA
R11B03	attP2	pBPhsFlp2_PEST_brp_SNAP_MCFO_0128	20191022_63_F6	Mon Nov 04 18:58:03 EST 2019	Sample#2731380608411369570	m	40	40x	Gen1 MCFO (40x)	NA
R11B03	attP2	pBPhsFlp2_PEST_brp_SNAP_MCFO_0128	20191022_63_F7	Mon Nov 04 18:58:03 EST 2019	Sample#2731380609271201890	m	40	40x	Gen1 MCFO (40x)	NA
R11B03	attP2	pBPhsFlp2_PEST_brp_SNAP_MCFO_0128	20191022_63_K2	Mon Nov 04 17:18:41 EST 2019	Sample#2731355601140449378	m	40	40x	Gen1 MCFO (40x)	NA
R11B04	attP2	57C10PEST_brp_SNAP_MCFO_X23_0099	20181121_61_E1	Mon Dec 10 13:34:30 EST 2018	Sample#2612073576089518178	f		40x	Gen1 MCFO (40x)	NA
R11B04	attP2	57C10PEST_brp_SNAP_MCFO_X23_0099	20181121_61_E2	Mon Dec 10 13:34:30 EST 2018	Sample#2612073576672526434	f		40x	Gen1 MCFO (40x)	NA
R11B04	attP2	57C10PEST_brp_SNAP_MCFO_X23_0099	20181121_61_E3	Mon Dec 10 13:34:30 EST 2018	Sample#2612073577263923298	f		40x	Gen1 MCFO (40x)	NA
R11B04	attP2	57C10PEST_brp_SNAP_MCFO_X23_0099	20181121_61_E4	Mon Dec 10 13:34:30 EST 2018	Sample#2612073577943400546	f		40x	Gen1 MCFO (40x)	NA
R11B04	attP2	57C10PEST_brp_SNAP_MCFO_X23_0099	20181121_61_E5	Mon Dec 10 13:34:31 EST 2018	Sample#2612073578534797410	f		40x	Gen1 MCFO (40x)	NA
R11B04	attP2	57C10PEST_brp_SNAP_MCFO_X23_0099	20181121_61_E6	Mon Dec 10 13:34:31 EST 2018	Sample#2612073579155554402	f		40x	Gen1 MCFO (40x)	NA
R11B04	attP2	pBPhsFlp2_PEST_brp_SNAP_MCFO_0128	20191015_61_A1	Fri Oct 25 16:39:27 EDT 2019	Sample#2727706748667297890	m	13	40x	Gen1 MCFO (40x)	NA
R11B04	attP2	pBPhsFlp2_PEST_brp_SNAP_MCFO_0128	20191015_61_A2	Fri Oct 25 16:39:27 EDT 2019	Sample#2727706749564878946	m	13	40x	Gen1 MCFO (40x)	NA
R11B04	attP2	pBPhsFlp2_PEST_brp_SNAP_MCFO_0128	20191015_61_A3	Fri Oct 25 16:39:27 EDT 2019	Sample#2727706750454071394	m	13	40x	Gen1 MCFO (40x)	NA
R11B04	attP2	pBPhsFlp2_PEST_brp_SNAP_MCFO_0128	20191015_61_A4	Fri Oct 25 16:39:27 EDT 2019	Sample#2727706751351652450	m	13	40x	Gen1 MCFO (40x)	NA
R11B04	attP2	pBPhsFlp2_PEST_brp_SNAP_MCFO_0128	20191015_61_A5	Fri Oct 25 16:39:28 EDT 2019	Sample#2727706752173736034	m	13	40x	Gen1 MCFO (40x)	NA
R11B04	attP2	pBPhsFlp2_PEST_brp_SNAP_MCFO_0128	20191015_61_A6	Fri Oct 25 16:39:28 EDT 2019	Sample#2727706752991625314	m	13	40x	Gen1 MCFO (40x)	NA
R11B04	attP2	pBPhsFlp2_PEST_brp_SNAP_MCFO_0128	20191015_61_A7	Fri Oct 25 16:39:28 EDT 2019	Sample#2727706753813708898	m	13	40x	Gen1 MCFO (40x)	NA
R11B04	attP2	pBPhsFlp2_PEST_brp_SNAP_MCFO_0128	20191015_61_A8	Fri Oct 25 16:39:28 EDT 2019	Sample#2727706754635792482	m	13	40x	Gen1 MCFO (40x)	NA
R11B07	attP2	57C10PEST_brp_SNAP_MCFO_X23_0099	20180828_62_D2	Thu Sep 13 18:55:10 EDT 2018	Sample#2580249043414286434	f		40x	Gen1 MCFO (40x)	NA
R11B07	attP2	57C10PEST_brp_SNAP_MCFO_X23_0099	20180828_62_D3	Thu Sep 13 18:55:10 EDT 2018	Sample#2580249043695304802	f		40x	Gen1 MCFO (40x)	NA
R11B07	attP2	57C10PEST_brp_SNAP_MCFO_X23_0099	20180828_62_D4	Thu Sep 13 18:55:10 EDT 2018	Sample#2580249043976323170	f		40x	Gen1 MCFO (40x)	NA
R11B07	attP2	57C10PEST_brp_SNAP_MCFO_X23_0099	20180828_62_D6	Tue Jan 08 11:07:42 EST 2019	Sample#2622545882486145122	f		40x	Gen1 MCFO (40x)	NA
R11B07	attP2	pBPhsFlp2_PEST_brp_SNAP_MCFO_0128	20191203_66_A1	Tue Dec 24 13:43:27 EST 2019	Sample#2749420830575296610	m	40	40x	Gen1 MCFO (40x)	NA
R11B07	attP2	pBPhsFlp2_PEST_brp_SNAP_MCFO_0128	20191203_66_A2	Tue Dec 24 13:43:28 EST 2019	Sample#2749420831695175778	m	40	40x	Gen1 MCFO (40x)	NA
R11B07	attP2	pBPhsFlp2_PEST_brp_SNAP_MCFO_0128	20191203_66_A3	Tue Dec 24 13:43:28 EST 2019	Sample#2749420832798277730	m	40	40x	Gen1 MCFO (40x)	NA
R11B07	attP2	pBPhsFlp2_PEST_brp_SNAP_MCFO_0128	20191203_66_A4	Tue Dec 24 13:43:28 EST 2019	Sample#2749420833830076514	m	40	40x	Gen1 MCFO (40x)	NA
R11B07	attP2	pBPhsFlp2_PEST_brp_SNAP_MCFO_0128	20191203_66_A5	Tue Dec 24 13:43:28 EST 2019	Sample#2749420834866069602	m	40	40x	Gen1 MCFO (40x)	NA
R11B07	attP2	pBPhsFlp2_PEST_brp_SNAP_MCFO_0128	20191203_66_A6	Tue Dec 24 13:43:29 EST 2019	Sample#2749420835906256994	m	40	40x	Gen1 MCFO (40x)	NA
R11B09	attP2	57C10PEST_brp_SNAP_MCFO_X23_0099	20180828_62_E1	Tue Jan 08 11:07:43 EST 2019	Sample#2622545883073347682	f		40x	Gen1 MCFO (40x)	NA
R11B09	attP2	57C10PEST_brp_SNAP_MCFO_X23_0099	20180828_62_E2	Tue Jan 08 11:07:43 EST 2019	Sample#2622545883668938850	f		40x	Gen1 MCFO (40x)	NA
R11B09	attP2	57C10PEST_brp_SNAP_MCFO_X23_0099	20180828_62_E3	Tue Jan 08 11:07:43 EST 2019	Sample#2622545884306473058	f		40x	Gen1 MCFO (40x)	NA
R11B09	attP2	57C10PEST_brp_SNAP_MCFO_X23_0099	20180828_62_E4	Tue Jan 08 11:07:43 EST 2019	Sample#2622545884906258530	f		40x	Gen1 MCFO (40x)	NA
R11B09	attP2	57C10PEST_brp_SNAP_MCFO_X23_0099	20180828_62_E5	Thu Sep 13 18:55:10 EDT 2018	Sample#2580249044257341538	f		40x	Gen1 MCFO (40x)	NA
R11B09	attP2	57C10PEST_brp_SNAP_MCFO_X23_0099	20180828_62_E6	Thu Sep 13 18:55:10 EDT 2018	Sample#2580249044538359906	f		40x	Gen1 MCFO (40x)	NA
R11B11	attP2	57C10PEST_attp8_3stop1	20170217_21_H1	Thu Feb 23 17:10:58 EST 2017	Sample#2374764000148717666	f		20x, 63x	Annotator Gen1 MCFO	Gabriella Sterne
R11B11	attP2	57C10PEST_attp8_3stop1	20170217_21_H2	Thu Feb 23 17:10:58 EST 2017	Sample#2374764000299712610	f		20x	Annotator Gen1 MCFO	Gabriella Sterne
R11B11	attP2	57C10PEST_attp8_3stop1	20170217_21_H3	Thu Feb 23 17:10:58 EST 2017	Sample#2374764000446513250	f		20x, 63x	Annotator Gen1 MCFO	Gabriella Sterne
R11B11	attP2	57C10PEST_attp8_3stop1	20170217_21_H4	Thu Feb 23 17:10:58 EST 2017	Sample#2374764000597508194	f		20x	Annotator Gen1 MCFO	Gabriella Sterne
R11B11	attP2	57C10PEST_attp8_3stop1	20170217_21_H5	Thu Feb 23 17:10:58 EST 2017	Sample#2374764000748503138	f		20x, 63x	Annotator Gen1 MCFO	Gabriella Sterne
R11B11	attP2	57C10PEST_attp8_3stop1	20170217_21_H6	Thu Feb 23 17:10:58 EST 2017	Sample#2374764000895303778	f		20x, 63x	Annotator Gen1 MCFO	Gabriella Sterne
R11B11	attP2	57C10PEST_attp8_3stop1	20170217_21_H7	Thu Feb 23 17:10:58 EST 2017	Sample#2374764001046298722	f		20x, 63x	Annotator Gen1 MCFO	Gabriella Sterne
R11B11	attP2	57C10wt_attp8_3stop1	20130605_1_H6	Thu Apr 24 20:10:02 EDT 2014	Sample#1999360135071268962	f		20x	Annotator Gen1 MCFO	Tanya Wolff
R11B11	attP2	57C10wt_attp8_3stop1	20130605_1_I1	Thu Apr 24 20:10:02 EDT 2014	Sample#1999360135717191778	f		20x	Annotator Gen1 MCFO	Tanya Wolff
R11B11	attP2	57C10wt_attp8_3stop1	20130605_1_I2	Thu Apr 24 20:10:02 EDT 2014	Sample#1999360136308588642	f		20x	Annotator Gen1 MCFO	Tanya Wolff
R11B11	attP2	57C10wt_attp8_3stop1	20130605_1_I3	Thu Apr 24 20:10:02 EDT 2014	Sample#1999360137017426018	f		20x	Annotator Gen1 MCFO	Tanya Wolff
R11B11	attP2	57C10wt_attp8_3stop1	20130605_1_I4	Thu Apr 24 20:10:03 EDT 2014	Sample#1999360137663348834	f		20x	Annotator Gen1 MCFO	Tanya Wolff
R11B11	attP2	57C10wt_attp8_3stop1	20130605_1_I5	Thu Apr 24 20:10:03 EDT 2014	Sample#1999360138300883042	f		20x	Annotator Gen1 MCFO	Tanya Wolff
R11B11	attP2	57C10wt_attp8_3stop1	20130605_1_I6	Thu Apr 24 20:10:03 EDT 2014	Sample#1999360138992943202	f		20x	Annotator Gen1 MCFO	Tanya Wolff
R11B11	attP2	57C10wt_attp8_3stop1	20130605_1_J1	Thu Apr 24 20:10:03 EDT 2014	Sample#1999360139651448930	f		20x	Annotator Gen1 MCFO	Tanya Wolff
R11B11	attP2	57C10wt_attp8_3stop1	20130605_1_J2	Thu Apr 24 20:10:03 EDT 2014	Sample#1999360140293177442	f		20x	Annotator Gen1 MCFO	Tanya Wolff
R11B11	attP2	57C10wt_attp8_3stop1	20130605_1_J3	Thu Apr 24 20:10:03 EDT 2014	Sample#1999360140943294562	f		20x	Annotator Gen1 MCFO	Tanya Wolff
R11B11	attP2	57C10wt_attp8_3stop1	20130605_1_J4	Thu Apr 24 20:10:04 EDT 2014	Sample#1999360141618577506	f		20x	Annotator Gen1 MCFO	Tanya Wolff
R11B11	attP2	57C10wt_attp8_3stop1	20130610_3_D6	Thu Mar 13 18:06:10 EDT 2014	Sample#1984108672912982114	f		20x	Annotator Gen1 MCFO	Tanya Wolff
R11B11	attP2	57C10wt_attp8_3stop1	20130610_3_E2	Thu Mar 13 18:06:11 EDT 2014	Sample#1984108674901082210	f		20x	Annotator Gen1 MCFO	Tanya Wolff
R11B11	attP2	57C10wt_attp8_3stop1	20130610_3_E3	Thu Mar 13 18:06:11 EDT 2014	Sample#1984108675861577826	f		20x	Annotator Gen1 MCFO	Tanya Wolff
R11B11	attP2	57C10wt_attp8_3stop1	20130610_3_E4	Thu Mar 13 18:06:11 EDT 2014	Sample#1984108676654301282	f		20x	Annotator Gen1 MCFO	Tanya Wolff
R11B11	attP2	57C10wt_attp8_3stop1	20130610_3_E5	Thu Mar 13 18:06:11 EDT 2014	Sample#1984108677618991202	f		20x	Annotator Gen1 MCFO	Tanya Wolff
R11B11	attP2	57C10wt_attp8_3stop1	20130610_3_E6	Thu Mar 13 18:06:12 EDT 2014	Sample#1984108680924102754	f		20x	Annotator Gen1 MCFO	Tanya Wolff
R11B11	attP2	57C10wt_attp8_3stop1	20130610_3_F1	Thu Mar 13 18:06:12 EDT 2014	Sample#1984108681305784418	f		20x	Annotator Gen1 MCFO	Tanya Wolff
R11B11	attP2	hsPESTOPT_attP3_3stop1_X_0036	20160513_28_D1	Tue Jun 21 21:13:49 EDT 2016	Sample#2285300209598595146	f	15	20x, 63x	Annotator Gen1 MCFO	Shigehiro Namiki
R11B11	attP2	hsPESTOPT_attP3_3stop1_X_0036	20160513_28_D2	Tue Jun 21 21:14:17 EDT 2016	Sample#2285300329417277514	f	15	20x, 63x	Annotator Gen1 MCFO	Shigehiro Namiki
R11B11	attP2	hsPESTOPT_attP3_3stop1_X_0036	20160513_28_D3	Tue Jun 21 21:14:18 EDT 2016	Sample#2285300332261015626	f	15	20x, 63x	Annotator Gen1 MCFO	Shigehiro Namiki
R11B11	attP2	hsPESTOPT_attP3_3stop1_X_0036	20160513_28_D4	Sun May 22 18:40:27 EDT 2016	Sample#2274389980413427810	f	15	20x	Annotator Gen1 MCFO	Shigehiro Namiki
R11B11	attP2	hsPESTOPT_attP3_3stop1_X_0036	20160513_28_D5	Tue Jun 21 21:14:46 EDT 2016	Sample#2285300448569065546	f	15	20x, 63x	Annotator Gen1 MCFO	Shigehiro Namiki
R11B11	attP2	hsPESTOPT_attP3_3stop1_X_0036	20160513_28_D6	Tue Jun 21 21:15:15 EDT 2016	Sample#2285300573144088650	f	15	20x, 63x	Annotator Gen1 MCFO	Shigehiro Namiki
R11B11	attP2	57C10PEST_brp_SNAP_MCFO_X23_0099	20180828_62_F1	Thu Sep 13 18:55:10 EDT 2018	Sample#2580249044819378274	f		40x	Gen1 MCFO (40x)	NA
R11B11	attP2	57C10PEST_brp_SNAP_MCFO_X23_0099	20180828_62_F2	Thu Sep 13 18:55:11 EDT 2018	Sample#2580249045100396642	f		40x	Gen1 MCFO (40x)	NA
R11B11	attP2	57C10PEST_brp_SNAP_MCFO_X23_0099	20180828_62_F3	Thu Sep 13 18:55:11 EDT 2018	Sample#2580249045381415010	f		40x	Gen1 MCFO (40x)	NA
R11B11	attP2	57C10PEST_brp_SNAP_MCFO_X23_0099	20180828_62_F4	Thu Sep 13 18:55:11 EDT 2018	Sample#2580249045666627682	f		40x	Gen1 MCFO (40x)	NA
R11B11	attP2	57C10PEST_brp_SNAP_MCFO_X23_0099	20180828_62_F5	Thu Sep 13 18:55:11 EDT 2018	Sample#2580249045943451746	f		40x	Gen1 MCFO (40x)	NA
R11B11	attP2	57C10PEST_brp_SNAP_MCFO_X23_0099	20180828_62_F6	Thu Sep 13 18:55:11 EDT 2018	Sample#2580249046228664418	f		40x	Gen1 MCFO (40x)	NA
R11B12	attP2	57C10PEST_brp_SNAP_MCFO_X23_0099	20181121_61_F1	Mon Dec 10 13:34:31 EST 2018	Sample#2612073579994415202	f		40x	Gen1 MCFO (40x)	NA
R11B12	attP2	57C10PEST_brp_SNAP_MCFO_X23_0099	20181121_61_F2	Mon Dec 10 13:34:31 EST 2018	Sample#2612073580598394978	f		40x	Gen1 MCFO (40x)	NA
R11B12	attP2	57C10PEST_brp_SNAP_MCFO_X23_0099	20181121_61_F3	Mon Dec 10 13:34:31 EST 2018	Sample#2612073581168820322	f		40x	Gen1 MCFO (40x)	NA
R11B12	attP2	57C10PEST_brp_SNAP_MCFO_X23_0099	20181121_61_F4	Mon Dec 10 13:34:31 EST 2018	Sample#2612073581743439970	f		40x	Gen1 MCFO (40x)	NA
R11B12	attP2	57C10PEST_brp_SNAP_MCFO_X23_0099	20181121_61_F5	Mon Dec 10 13:34:32 EST 2018	Sample#2612073582313865314	f		40x	Gen1 MCFO (40x)	NA
R11B12	attP2	57C10PEST_brp_SNAP_MCFO_X23_0099	20181121_61_F6	Mon Dec 10 13:34:32 EST 2018	Sample#2612073582880096354	f		40x	Gen1 MCFO (40x)	NA
R11C01	attP2	57C10wt_attp8_3stop1	20130612_1_B3	Sun Jul 06 14:13:20 EDT 2014	Sample#2025724681209774178	f		20x	Annotator Gen1 MCFO	Tanya Wolff
R11C01	attP2	57C10wt_attp8_3stop1	20130612_1_B4	Sun Jul 06 14:13:20 EDT 2014	Sample#2025724682631643234	f		20x	Annotator Gen1 MCFO	Tanya Wolff
R11C01	attP2	57C10wt_attp8_3stop1	20130612_1_B5	Sun Jul 06 14:13:20 EDT 2014	Sample#2025724683969626210	f		20x	Annotator Gen1 MCFO	Tanya Wolff
R11C01	attP2	57C10wt_attp8_3stop1	20130612_1_B6	Sun Jul 06 14:13:21 EDT 2014	Sample#2025724685370523746	f		20x	Annotator Gen1 MCFO	Tanya Wolff
R11C01	attP2	57C10wt_attp8_3stop1	20130612_1_C1	Sun Jul 06 14:13:21 EDT 2014	Sample#2025724686633009250	f		20x	Annotator Gen1 MCFO	Tanya Wolff
R11C01	attP2	57C10wt_attp8_3stop1	20130612_1_C2	Sun Jul 06 14:13:21 EDT 2014	Sample#2025724688012935266	f		20x	Annotator Gen1 MCFO	Tanya Wolff
R11C01	attP2	57C10wt_attp8_3stop1	20130612_1_C3	Sun Jul 06 14:13:22 EDT 2014	Sample#2025724689359306850	f		20x	Annotator Gen1 MCFO	Tanya Wolff
R11C01	attP2	57C10wt_attp8_3stop1	20130612_1_C5	Sun Jul 06 14:13:22 EDT 2014	Sample#2025724692110770274	f		20x	Annotator Gen1 MCFO	Tanya Wolff
R11C01	attP2	57C10PEST_brp_SNAP_MCFO_X23_0099	20181221_63_C1	Tue Jan 22 15:27:03 EST 2019	Sample#2627684579057598562	f		40x	Gen1 MCFO (40x)	NA
R11C01	attP2	57C10PEST_brp_SNAP_MCFO_X23_0099	20181221_63_C2	Tue Jan 22 15:27:03 EST 2019	Sample#2627684579665772642	f		40x	Gen1 MCFO (40x)	NA
R11C01	attP2	57C10PEST_brp_SNAP_MCFO_X23_0099	20181221_63_C3	Tue Jan 22 15:27:03 EST 2019	Sample#2627684580278141026	f		40x	Gen1 MCFO (40x)	NA
R11C01	attP2	57C10PEST_brp_SNAP_MCFO_X23_0099	20181221_63_C4	Tue Jan 22 15:27:04 EST 2019	Sample#2627684580894703714	f		40x	Gen1 MCFO (40x)	NA
R11C01	attP2	57C10PEST_brp_SNAP_MCFO_X23_0099	20181221_63_C5	Tue Jan 22 15:27:04 EST 2019	Sample#2627684581515460706	f		40x	Gen1 MCFO (40x)	NA
R11C01	attP2	57C10PEST_brp_SNAP_MCFO_X23_0099	20181221_63_C6	Tue Jan 22 15:27:04 EST 2019	Sample#2627684582127829090	f		40x	Gen1 MCFO (40x)	NA
R11C01	attP2	57C10PEST_brp_SNAP_MCFO_X23_0099	20181221_63_D1	Tue Jan 22 15:27:04 EST 2019	Sample#2627684582752780386	f		40x	Gen1 MCFO (40x)	NA
R11C01	attP2	pBPhsFlp2_PEST_brp_SNAP_MCFO_0128	20190723_61_E1	Thu Aug 08 14:43:11 EDT 2019	Sample#2699411235455107170	m	40	40x	Gen1 MCFO (40x)	NA
R11C01	attP2	pBPhsFlp2_PEST_brp_SNAP_MCFO_0128	20190723_61_E2	Thu Aug 08 14:43:11 EDT 2019	Sample#2699411235954229346	m	40	40x	Gen1 MCFO (40x)	NA
R11C01	attP2	pBPhsFlp2_PEST_brp_SNAP_MCFO_0128	20190723_61_E3	Thu Aug 08 14:43:11 EDT 2019	Sample#2699411236461740130	m	40	40x	Gen1 MCFO (40x)	NA
R11C01	attP2	pBPhsFlp2_PEST_brp_SNAP_MCFO_0128	20190723_61_E4	Thu Aug 08 14:43:11 EDT 2019	Sample#2699411236906336354	m	40	40x	Gen1 MCFO (40x)	NA
R11C01	attP2	pBPhsFlp2_PEST_brp_SNAP_MCFO_0128	20190723_61_E5	Thu Aug 08 14:43:11 EDT 2019	Sample#2699411237355126882	m	40	40x	Gen1 MCFO (40x)	NA
R11C01	attP2	pBPhsFlp2_PEST_brp_SNAP_MCFO_0128	20190723_61_E6	Thu Aug 08 14:43:11 EDT 2019	Sample#2699411237808111714	m	40	40x	Gen1 MCFO (40x)	NA
R11C04	attP2	57C10PEST_attp18_4stop1	20170324_23_D1	Sun Apr 02 14:09:56 EDT 2017	Sample#2388474080174014562	f		20x	Annotator Gen1 MCFO	Jens Goldammer
R11C04	attP2	57C10PEST_attp18_4stop1	20170324_23_D2	Sun Apr 02 14:09:56 EDT 2017	Sample#2388474080345981026	f		20x	Annotator Gen1 MCFO	Jens Goldammer
R11C04	attP2	57C10PEST_attp18_4stop1	20170324_23_D3	Sun Apr 02 14:09:56 EDT 2017	Sample#2388474080517947490	f		20x	Annotator Gen1 MCFO	Jens Goldammer
R11C04	attP2	57C10PEST_attp18_4stop1	20170324_23_D4	Sun Apr 02 14:09:56 EDT 2017	Sample#2388474080689913954	f		20x, 63x	Annotator Gen1 MCFO	Jens Goldammer
R11C04	attP2	57C10PEST_attp18_4stop1	20170324_23_D5	Sun Apr 02 14:09:56 EDT 2017	Sample#2388474080857686114	f		20x, 63x	Annotator Gen1 MCFO	Jens Goldammer
R11C04	attP2	57C10PEST_attp18_4stop1	20170324_23_D6	Sun Apr 02 14:09:56 EDT 2017	Sample#2388474081029652578	f		20x	Annotator Gen1 MCFO	Jens Goldammer
R11C04	attP2	57C10PEST_attp18_4stop1	20170324_23_D7	Sun Apr 02 14:09:56 EDT 2017	Sample#2388474081201619042	f		20x, 63x	Annotator Gen1 MCFO	Jens Goldammer
R11C04	attP2	57C10PEST_attp18_4stop1	20170324_23_D8	Sun Apr 02 14:09:56 EDT 2017	Sample#2388474081373585506	f		20x	Annotator Gen1 MCFO	Jens Goldammer
R11C04	attP2	57C10PEST_attp18_4stop1	20170324_23_E1	Sun Apr 02 14:09:56 EDT 2017	Sample#2388474081545551970	f		20x	Annotator Gen1 MCFO	Jens Goldammer
R11C05	attP2	57C10wt_attp8_3stop1	20130606_3_A1	Thu Apr 24 20:10:04 EDT 2014	Sample#1999360142604238946	f		20x	Annotator Gen1 MCFO	Tanya Wolff
R11C05	attP2	57C10wt_attp8_3stop1	20130606_3_A3	Thu Apr 24 20:10:04 EDT 2014	Sample#1999360143346630754	f		20x	Annotator Gen1 MCFO	Tanya Wolff
R11C05	attP2	57C10wt_attp8_3stop1	20130606_3_A4	Thu Apr 24 20:10:04 EDT 2014	Sample#1999360144193880162	f		20x	Annotator Gen1 MCFO	Tanya Wolff
R11C05	attP2	57C10wt_attp8_3stop1	20130606_3_A5	Thu Apr 24 20:10:04 EDT 2014	Sample#1999360145057906786	f		20x	Annotator Gen1 MCFO	Tanya Wolff
R11C05	attP2	57C10wt_attp8_3stop1	20130606_3_A6	Thu Apr 24 20:10:05 EDT 2014	Sample#1999360145812881506	f		20x	Annotator Gen1 MCFO	Tanya Wolff
R11C05	attP2	57C10wt_attp8_3stop1	20130606_3_B1	Thu Apr 24 20:10:05 EDT 2014	Sample#1999360146764988514	f		20x	Annotator Gen1 MCFO	Tanya Wolff
R11C05	attP2	57C10wt_attp8_3stop1	20130606_3_B2	Thu Apr 24 20:10:05 EDT 2014	Sample#1999360147452854370	f		20x	Annotator Gen1 MCFO	Tanya Wolff
R11C05	attP2	57C10wt_attp8_3stop1	20130606_3_B3	Thu Apr 24 20:10:05 EDT 2014	Sample#1999360148287520866	f		20x	Annotator Gen1 MCFO	Tanya Wolff
R11C05	attP2	hsPESTOPT_attP3_3stop1_X_0036	20140307_32_E1	Tue May 27 18:32:25 EDT 2014	Sample#2011294369826472034	f		20x, 63x	Annotator Gen1 MCFO	Aljoscha Nern
R11C05	attP2	hsPESTOPT_attP3_3stop1_X_0036	20140307_32_E2	Tue May 27 18:33:10 EDT 2014	Sample#2011294558863753314	f		20x, 63x	Annotator Gen1 MCFO	Aljoscha Nern
R11C05	attP2	hsPESTOPT_attP3_3stop1_X_0036	20140307_32_E3	Tue May 27 18:34:00 EDT 2014	Sample#2011294767857533026	f		20x, 63x	Annotator Gen1 MCFO	Aljoscha Nern
R11C05	attP2	hsPESTOPT_attP3_3stop1_X_0036	20140307_32_E4	Tue May 27 18:34:22 EDT 2014	Sample#2011294857384951906	f		20x, 63x	Annotator Gen1 MCFO	Aljoscha Nern
R11C05	attP2	hsPESTOPT_attP3_3stop1_X_0036	20140307_32_E5	Tue May 27 18:34:44 EDT 2014	Sample#2011294949680611426	f		20x, 63x	Annotator Gen1 MCFO	Aljoscha Nern
R11C05	attP2	hsPESTOPT_attP3_3stop1_X_0036	20140307_32_E6	Tue May 27 18:35:30 EDT 2014	Sample#2011295144589918306	f		20x, 63x	Annotator Gen1 MCFO	Aljoscha Nern
R11C05	attP2	hsPESTOPT_attP3_3stop1_X_0036	20140307_32_E7	Tue May 27 18:36:12 EDT 2014	Sample#2011295321019121762	f		20x, 63x	Annotator Gen1 MCFO	Aljoscha Nern
R11C05	attP2	hsPESTOPT_attP3_3stop1_X_0036	20140312_19_D1	Sat May 03 16:08:54 EDT 2014	Sample#2002560943732555874	f		20x, 63x	Annotator Gen1 MCFO	Aljoscha Nern
R11C05	attP2	hsPESTOPT_attP3_3stop1_X_0036	20140312_19_D3	Sat May 03 16:08:59 EDT 2014	Sample#2002560964834099298	f		20x, 63x	Annotator Gen1 MCFO	Aljoscha Nern
R11C05	attP2	hsPESTOPT_attP3_3stop1_X_0036	20140312_19_D4	Sat May 03 16:09:04 EDT 2014	Sample#2002560985436520546	f		20x, 63x	Annotator Gen1 MCFO	Aljoscha Nern
R11C05	attP2	hsPESTOPT_attP3_3stop1_X_0036	20140312_19_D5	Sat May 03 16:09:09 EDT 2014	Sample#2002561004151504994	f		20x, 63x	Annotator Gen1 MCFO	Aljoscha Nern
R11C05	attP2	hsPESTOPT_attP3_3stop1_X_0036	20140312_19_D6	Sat May 03 16:09:13 EDT 2014	Sample#2002561023206228066	f		20x, 63x	Annotator Gen1 MCFO	Aljoscha Nern
R11C05	attP2	hsPESTOPT_attP3_3stop1_X_0036	20140313_20_F1	Mon Apr 28 11:42:54 EDT 2014	Sample#2000682063694397538	f		20x, 63x	Annotator Gen1 MCFO	Aljoscha Nern
R11C05	attP2	hsPESTOPT_attP3_3stop1_X_0036	20140313_20_F3	Mon Apr 28 11:43:50 EDT 2014	Sample#2000682296901894242	f		20x, 63x	Annotator Gen1 MCFO	Aljoscha Nern
R11C05	attP2	hsPESTOPT_attP3_3stop1_X_0036	20140313_20_F4	Mon Apr 28 11:44:10 EDT 2014	Sample#2000682381106741346	f		20x, 63x	Annotator Gen1 MCFO	Aljoscha Nern
R11C05	attP2	hsPESTOPT_attP3_3stop1_X_0036	20140313_20_F6	Tue Apr 29 18:08:25 EDT 2014	Sample#2001141469221486690	f		20x	Annotator Gen1 MCFO	Aljoscha Nern
R11C05	attP2	hsPESTOPT_attP3_3stop1_X_0036	20140313_20_F7	Tue Apr 29 18:08:57 EDT 2014	Sample#2001141604357767266	f		20x, 63x	Annotator Gen1 MCFO	Aljoscha Nern
R11C05	attP2	hsPESTOPT_attP3_3stop1_X_0036	20140313_20_F8	Tue Apr 29 18:09:27 EDT 2014	Sample#2001141730195275874	f		20x, 63x	Annotator Gen1 MCFO	Aljoscha Nern
R11C05	attP2	hsPESTOPT_attP3_3stop1_X_0036	20140522_23_F1	Fri May 30 15:07:23 EDT 2014	Sample#2012329933220610146	f	30	20x	Annotator Gen1 MCFO	Aljoscha Nern
R11C05	attP2	hsPESTOPT_attP3_3stop1_X_0036	20140522_23_F2	Fri May 30 15:07:23 EDT 2014	Sample#2012329934260797538	f	30	20x	Annotator Gen1 MCFO	Aljoscha Nern
R11C05	attP2	hsPESTOPT_attP3_3stop1_X_0036	20140522_23_F3	Fri May 30 15:07:23 EDT 2014	Sample#2012329935481340002	f	30	20x	Annotator Gen1 MCFO	Aljoscha Nern
R11C05	attP2	hsPESTOPT_attP3_3stop1_X_0036	20140522_23_F4	Fri May 30 15:07:24 EDT 2014	Sample#2012329936508944482	f	30	20x	Annotator Gen1 MCFO	Aljoscha Nern
R11C05	attP2	hsPESTOPT_attP3_3stop1_X_0036	20140522_23_F5	Fri May 30 15:07:24 EDT 2014	Sample#2012329937523966050	f	30	20x	Annotator Gen1 MCFO	Aljoscha Nern
R11C05	attP2	hsPESTOPT_attP3_3stop1_X_0036	20140522_23_F6	Fri May 30 15:07:24 EDT 2014	Sample#2012329938547376226	f	30	20x	Annotator Gen1 MCFO	Aljoscha Nern
R11C05	attP2	hsPESTOPT_attP3_3stop1_X_0036	20140522_23_F7	Fri May 30 15:07:24 EDT 2014	Sample#2012329939608535138	f	30	20x	Annotator Gen1 MCFO	Aljoscha Nern
R11C05	attP2	hsPESTOPT_attP3_3stop1_X_0036	20140605_20_A1	Wed Jun 11 06:05:16 EDT 2014	Sample#2016542161180295266	f		20x	Annotator Gen1 MCFO	Aljoscha Nern
R11C05	attP2	hsPESTOPT_attP3_3stop1_X_0036	20140605_20_A2	Wed Jun 11 06:05:17 EDT 2014	Sample#2016542162560221282	f		20x	Annotator Gen1 MCFO	Aljoscha Nern
R11C05	attP2	hsPESTOPT_attP3_3stop1_X_0036	20140605_20_A3	Wed Jun 11 06:05:17 EDT 2014	Sample#2016542163717849186	f		20x	Annotator Gen1 MCFO	Aljoscha Nern
R11C05	attP2	hsPESTOPT_attP3_3stop1_X_0036	20140605_20_A4	Wed Jun 11 06:05:17 EDT 2014	Sample#2016542165085192290	f		20x	Annotator Gen1 MCFO	Aljoscha Nern
R11C05	attP2	hsPESTOPT_attP3_3stop1_X_0036	20140605_20_A5	Wed Jun 11 06:05:17 EDT 2014	Sample#2016542166280568930	f		20x	Annotator Gen1 MCFO	Aljoscha Nern
R11C05	attP2	hsPESTOPT_attP3_3stop1_X_0036	20140605_20_A6	Wed Jun 11 06:05:18 EDT 2014	Sample#2016542167463362658	f		20x	Annotator Gen1 MCFO	Aljoscha Nern
R11C05	attP2	hsPESTOPT_attP3_3stop1_X_0036	20140605_20_A7	Wed Jun 11 06:05:18 EDT 2014	Sample#2016542168767791202	f		20x	Annotator Gen1 MCFO	Aljoscha Nern
R11C05	attP2	hsPESTOPT_attP3_3stop1_X_0036	20140605_20_A8	Wed Jun 11 06:05:18 EDT 2014	Sample#2016542169946390626	f		20x	Annotator Gen1 MCFO	Aljoscha Nern
R11C05	attP2	57C10PEST_brp_SNAP_MCFO_X23_0099	20180828_62_G1	Thu Sep 13 18:55:11 EDT 2018	Sample#2580249046509682786	f		40x	Gen1 MCFO (40x)	NA
R11C05	attP2	57C10PEST_brp_SNAP_MCFO_X23_0099	20180828_62_G2	Thu Sep 13 18:55:11 EDT 2018	Sample#2580249046790701154	f		40x	Gen1 MCFO (40x)	NA
R11C05	attP2	57C10PEST_brp_SNAP_MCFO_X23_0099	20180828_62_G3	Thu Sep 13 18:55:11 EDT 2018	Sample#2580249047071719522	f		40x	Gen1 MCFO (40x)	NA
R11C05	attP2	57C10PEST_brp_SNAP_MCFO_X23_0099	20180828_62_G4	Thu Sep 13 18:55:11 EDT 2018	Sample#2580249047352737890	f		40x	Gen1 MCFO (40x)	NA
R11C05	attP2	57C10PEST_brp_SNAP_MCFO_X23_0099	20180828_62_G5	Thu Sep 13 18:55:11 EDT 2018	Sample#2580249047629561954	f		40x	Gen1 MCFO (40x)	NA
R11C05	attP2	57C10PEST_brp_SNAP_MCFO_X23_0099	20180828_62_G6	Thu Sep 13 18:55:11 EDT 2018	Sample#2580249047910580322	f		40x	Gen1 MCFO (40x)	NA
R11C05	attP2	57C10PEST_brp_SNAP_MCFO_X23_0099	20180828_62_H1	Thu Sep 13 18:55:11 EDT 2018	Sample#2580249048191598690	f		40x	Gen1 MCFO (40x)	NA
R11C07	attP2	57C10PEST_brp_SNAP_MCFO_X23_0099	20180828_62_I1	Thu Sep 13 18:55:11 EDT 2018	Sample#2580249048472617058	f		40x	Gen1 MCFO (40x)	NA
R11C07	attP2	57C10PEST_brp_SNAP_MCFO_X23_0099	20180828_62_I2	Thu Sep 13 18:55:11 EDT 2018	Sample#2580249048753635426	f		40x	Gen1 MCFO (40x)	NA
R11C07	attP2	57C10PEST_brp_SNAP_MCFO_X23_0099	20180828_62_I3	Thu Sep 13 18:55:11 EDT 2018	Sample#2580249049034653794	f		40x	Gen1 MCFO (40x)	NA
R11C07	attP2	57C10PEST_brp_SNAP_MCFO_X23_0099	20180828_62_I4	Thu Sep 13 18:55:12 EDT 2018	Sample#2580249049315672162	f		40x	Gen1 MCFO (40x)	NA
R11C07	attP2	57C10PEST_brp_SNAP_MCFO_X23_0099	20180828_62_I5	Thu Sep 13 18:55:12 EDT 2018	Sample#2580249049596690530	f		40x	Gen1 MCFO (40x)	NA
R11C07	attP2	57C10PEST_brp_SNAP_MCFO_X23_0099	20180828_62_I6	Thu Sep 13 18:55:12 EDT 2018	Sample#2580249049873514594	f		40x	Gen1 MCFO (40x)	NA
R11C10	attP2	57C10PEST_attp18_4stop1	20140508_32_C1	Sun Apr 24 16:35:00 EDT 2016	Sample#2264211549402955874	f		20x, 63x	Annotator Gen1 MCFO	Aljoscha Nern
R11C10	attP2	57C10PEST_attp18_4stop1	20140508_32_C2	Mon May 19 03:53:57 EDT 2014	Sample#2008174193920704610	f		20x	Annotator Gen1 MCFO	Aljoscha Nern
R11C10	attP2	57C10PEST_attp18_4stop1	20140508_32_C3	Mon May 19 03:53:58 EDT 2014	Sample#2008174195426459746	f		20x	Annotator Gen1 MCFO	Aljoscha Nern
R11C10	attP2	57C10PEST_attp18_4stop1	20140508_32_C4	Mon May 19 03:53:58 EDT 2014	Sample#2008174196596670562	f		20x	Annotator Gen1 MCFO	Aljoscha Nern
R11C10	attP2	57C10PEST_attp18_4stop1	20140508_32_C5	Mon May 19 03:53:58 EDT 2014	Sample#2008174198022733922	f		20x	Annotator Gen1 MCFO	Aljoscha Nern
R11C10	attP2	57C10PEST_attp18_4stop1	20140508_32_C6	Mon May 19 03:53:59 EDT 2014	Sample#2008174199134224482	f		20x	Annotator Gen1 MCFO	Aljoscha Nern
R11C10	attP2	57C10PEST_attp18_4stop1	20140508_32_C7	Mon May 19 03:53:59 EDT 2014	Sample#2008174200283463778	f		20x	Annotator Gen1 MCFO	Aljoscha Nern
R11C10	attP2	57C10PEST_attp18_4stop1	20140508_32_C8	Mon May 19 03:53:59 EDT 2014	Sample#2008174201348816994	f		20x	Annotator Gen1 MCFO	Aljoscha Nern
R11C10	attP2	57C10PEST_brp_SNAP_MCFO_X23_0099	20181121_62_B1	Thu Dec 20 12:07:31 EST 2018	Sample#2615675566610710626	f		40x	Gen1 MCFO (40x)	NA
R11C10	attP2	57C10PEST_brp_SNAP_MCFO_X23_0099	20181121_62_B2	Thu Dec 20 12:07:32 EST 2018	Sample#2615675567197913186	f		40x	Gen1 MCFO (40x)	NA
R11C10	attP2	57C10PEST_brp_SNAP_MCFO_X23_0099	20181121_62_B3	Thu Dec 20 12:07:32 EST 2018	Sample#2615675567827058786	f		40x	Gen1 MCFO (40x)	NA
R11C10	attP2	57C10PEST_brp_SNAP_MCFO_X23_0099	20181121_62_B4	Thu Dec 20 12:07:32 EST 2018	Sample#2615675568384901218	f		40x	Gen1 MCFO (40x)	NA
R11C10	attP2	57C10PEST_brp_SNAP_MCFO_X23_0099	20181121_62_B5	Thu Dec 20 12:07:32 EST 2018	Sample#2615675568938549346	f		40x	Gen1 MCFO (40x)	NA
R11C10	attP2	57C10PEST_brp_SNAP_MCFO_X23_0099	20181121_62_B6	Thu Dec 20 12:07:37 EST 2018	Sample#2615675588660166754	f		40x	Gen1 MCFO (40x)	NA
R11C10	attP2	pBPhsFlp2_PEST_brp_SNAP_MCFO_0128	20191025_63_E1	Tue Nov 05 12:44:02 EST 2019	Sample#2731648873125642338	m	40	40x	Gen1 MCFO (40x)	NA
R11C10	attP2	pBPhsFlp2_PEST_brp_SNAP_MCFO_0128	20191025_63_E2	Tue Nov 05 12:44:17 EST 2019	Sample#2731648934190514274	m	40	40x	Gen1 MCFO (40x)	NA
R11C10	attP2	pBPhsFlp2_PEST_brp_SNAP_MCFO_0128	20191025_63_E3	Tue Nov 05 12:44:17 EST 2019	Sample#2731648935276839010	m	40	40x	Gen1 MCFO (40x)	NA
R11C10	attP2	pBPhsFlp2_PEST_brp_SNAP_MCFO_0128	20191025_63_E4	Tue Nov 05 12:44:17 EST 2019	Sample#2731648936161837154	m	40	40x	Gen1 MCFO (40x)	NA
R11C10	attP2	pBPhsFlp2_PEST_brp_SNAP_MCFO_0128	20191025_63_E5	Tue Nov 05 12:44:18 EST 2019	Sample#2731648937038446690	m	40	40x	Gen1 MCFO (40x)	NA
R11C10	attP2	pBPhsFlp2_PEST_brp_SNAP_MCFO_0128	20191025_63_E6	Tue Nov 05 12:44:18 EST 2019	Sample#2731648937915056226	m	40	40x	Gen1 MCFO (40x)	NA
R11C10	attP2	pBPhsFlp2_PEST_brp_SNAP_MCFO_0128	20191025_63_E7	Tue Nov 05 12:44:18 EST 2019	Sample#2731648938779082850	m	40	40x	Gen1 MCFO (40x)	NA
R11C10	attP2	pBPhsFlp2_PEST_brp_SNAP_MCFO_0128	20191025_63_E8	Tue Nov 05 12:44:18 EST 2019	Sample#2731648939630526562	m	40	40x	Gen1 MCFO (40x)	NA
R11D01	attP2	57C10PEST_brp_SNAP_MCFO_X23_0099	20181109_62_F1	Tue Nov 27 16:55:03 EST 2018	Sample#2607413002361634914	f		40x	Gen1 MCFO (40x)	NA
R11D01	attP2	57C10PEST_brp_SNAP_MCFO_X23_0099	20181109_62_F2	Tue Nov 27 16:55:08 EST 2018	Sample#2607413025644216418	f		40x	Gen1 MCFO (40x)	NA
R11D01	attP2	57C10PEST_brp_SNAP_MCFO_X23_0099	20181109_62_F3	Tue Nov 27 16:55:08 EST 2018	Sample#2607413026202058850	f		40x	Gen1 MCFO (40x)	NA
R11D01	attP2	57C10PEST_brp_SNAP_MCFO_X23_0099	20181109_62_F4	Tue Nov 27 16:55:08 EST 2018	Sample#2607413026827010146	f		40x	Gen1 MCFO (40x)	NA
R11D01	attP2	57C10PEST_brp_SNAP_MCFO_X23_0099	20181109_62_F5	Tue Nov 27 16:55:09 EST 2018	Sample#2607413027368075362	f		40x	Gen1 MCFO (40x)	NA
R11D01	attP2	57C10PEST_brp_SNAP_MCFO_X23_0099	20181109_62_F6	Tue Nov 27 16:55:09 EST 2018	Sample#2607413027904946274	f		40x	Gen1 MCFO (40x)	NA
R11D02	attP2	57C10PEST_attp18_4stop1	20140701_19_H1	Thu Feb 12 20:29:48 EST 2015	Sample#2105922241031045218	f	15	20x, 63x	Annotator Gen1 MCFO	Aljoscha Nern
R11D02	attP2	57C10PEST_attp18_4stop1	20140701_19_H2	Thu Feb 12 20:32:13 EST 2015	Sample#2105922850505359458	f	15	20x, 63x	Annotator Gen1 MCFO	Aljoscha Nern
R11D02	attP2	57C10PEST_attp18_4stop1	20140701_19_H3	Thu Feb 12 20:33:52 EST 2015	Sample#2105923266559344738	f	15	20x, 63x	Annotator Gen1 MCFO	Aljoscha Nern
R11D02	attP2	57C10PEST_attp18_4stop1	20140701_19_H5	Thu Feb 12 20:41:52 EST 2015	Sample#2105925278902517858	f	15	20x, 63x	Annotator Gen1 MCFO	Aljoscha Nern
R11D02	attP2	57C10PEST_attp18_4stop1	20140701_19_H6	Thu Feb 12 20:44:15 EST 2015	Sample#2105925875856834658	f	15	20x, 63x	Annotator Gen1 MCFO	Aljoscha Nern
R11D02	attP2	57C10PEST_attp18_4stop1	20140701_19_H7	Mon Jul 07 22:25:10 EDT 2014	Sample#2026210845322641506	f		20x	Annotator Gen1 MCFO	Aljoscha Nern
R11D02	attP2	57C10PEST_attp18_4stop1	20140701_19_H8	Thu Feb 12 20:46:25 EST 2015	Sample#2105926423813292130	f	15	20x	Annotator Gen1 MCFO	Aljoscha Nern
R11D02	attP2	57C10PEST_attp18_4stop1	20160708_24_A1	Mon Aug 22 18:47:07 EDT 2016	Sample#2307731340889424017	f		20x, 63x	Annotator Gen1 MCFO	Aljoscha Nern
R11D02	attP2	57C10PEST_attp18_4stop1	20160708_24_A2	Thu Nov 03 17:10:47 EDT 2016	Sample#2334161412701552714	f		20x	Annotator Gen1 MCFO	Aljoscha Nern
R11D02	attP2	57C10PEST_attp18_4stop1	20160708_24_A3	Thu Nov 03 17:10:47 EDT 2016	Sample#2334161413452333130	f		20x	Annotator Gen1 MCFO	Aljoscha Nern
R11D02	attP2	57C10PEST_attp18_4stop1	20160708_24_A4	Thu Nov 03 17:10:47 EDT 2016	Sample#2334161414320554058	f		20x	Annotator Gen1 MCFO	Aljoscha Nern
R11D02	attP2	57C10PEST_attp18_4stop1	20160708_24_A5	Mon Aug 22 18:47:07 EDT 2016	Sample#2307731341036224657	f		20x, 63x	Annotator Gen1 MCFO	Aljoscha Nern
R11D02	attP2	57C10PEST_attp18_4stop1	20160708_24_A6	Mon Aug 22 18:47:07 EDT 2016	Sample#2307731341183025297	f		20x, 63x	Annotator Gen1 MCFO	Aljoscha Nern
R11D02	attP2	57C10PEST_attp18_4stop1	20160708_24_A7	Tue Aug 23 15:07:21 EDT 2016	Sample#2308038421873950865	f		20x, 63x	Annotator Gen1 MCFO	Aljoscha Nern
R11D02	attP2	57C10PEST_attp18_4stop1	20160708_24_A8	Mon Aug 22 18:47:07 EDT 2016	Sample#2307731341325631633	f		20x, 63x	Annotator Gen1 MCFO	Aljoscha Nern
R11D02	attP2	57C10PEST_attp18_4stop1	20160708_24_B1	Thu Nov 03 17:10:48 EDT 2016	Sample#2334161418686824522	f		20x	Annotator Gen1 MCFO	Aljoscha Nern
R11D02	attP2	57C10PEST_attp8_3stop1	20130520_2_A1	Sat Feb 22 05:55:10 EST 2014	Sample#1977054439642497031	f		20x	Annotator Gen1 MCFO	Tanya Wolff
R11D02	attP2	57C10PEST_attp8_3stop1	20130520_2_A2	Sat Feb 22 05:55:10 EST 2014	Sample#1977054440372305927	f		20x	Annotator Gen1 MCFO	Tanya Wolff
R11D02	attP2	57C10PEST_attp8_3stop1	20130520_2_A3	Sat Feb 22 05:55:10 EST 2014	Sample#1977054441123086343	f		20x	Annotator Gen1 MCFO	Tanya Wolff
R11D02	attP2	57C10PEST_attp8_3stop1	20130520_2_A4	Sat Feb 22 05:55:10 EST 2014	Sample#1977054441882255367	f		20x	Annotator Gen1 MCFO	Tanya Wolff
R11D02	attP2	57C10PEST_attp8_3stop1	20130520_2_A5	Sat Feb 22 05:55:11 EST 2014	Sample#1977054442595287047	f		20x	Annotator Gen1 MCFO	Tanya Wolff
R11D02	attP2	57C10PEST_attp8_3stop1	20130520_2_A6	Sat Feb 22 05:55:11 EST 2014	Sample#1977054443220238343	f		20x	Annotator Gen1 MCFO	Tanya Wolff
R11D02	attP2	57C10PEST_attp8_3stop1	20130610_3_F2	Thu Mar 13 18:06:12 EDT 2014	Sample#1984108681960095842	f		20x	Annotator Gen1 MCFO	Tanya Wolff
R11D02	attP2	57C10PEST_attp8_3stop1	20130610_3_F3	Thu Mar 13 18:06:12 EDT 2014	Sample#1984108682434052194	f		20x	Annotator Gen1 MCFO	Tanya Wolff
R11D02	attP2	57C10PEST_attp8_3stop1	20130610_3_F4	Thu Mar 13 18:06:12 EDT 2014	Sample#1984108682798956642	f		20x	Annotator Gen1 MCFO	Tanya Wolff
R11D02	attP2	57C10PEST_attp8_3stop1	20130610_3_F5	Thu Mar 13 18:06:13 EDT 2014	Sample#1984108683574902882	f		20x	Annotator Gen1 MCFO	Tanya Wolff
R11D02	attP2	57C10PEST_attp8_3stop1	20130610_3_F6	Thu Mar 13 18:06:13 EDT 2014	Sample#1984108684476678242	f		20x	Annotator Gen1 MCFO	Tanya Wolff
R11D02	attP2	57C10PEST_attp8_3stop1	20130610_3_G1	Thu Mar 13 18:06:13 EDT 2014	Sample#1984108684891914338	f		20x	Annotator Gen1 MCFO	Tanya Wolff
R11D02	attP2	57C10PEST_attp8_3stop1	20130610_3_G2	Thu Mar 13 18:06:13 EDT 2014	Sample#1984108685948878946	f		20x	Annotator Gen1 MCFO	Tanya Wolff
R11D02	attP2	57C10PEST_attp8_3stop1	20130610_3_G3	Thu Mar 13 18:06:13 EDT 2014	Sample#1984108686359920738	f		20x	Annotator Gen1 MCFO	Tanya Wolff
R11D02	attP2	57C10PEST_attp8_3stop1	20130725_1_A1	Tue May 13 14:09:14 EDT 2014	Sample#2006154708221165666	f		20x	Annotator Gen1 MCFO	Tanya Wolff
R11D02	attP2	57C10PEST_attp8_3stop1	20130725_1_A2	Tue May 13 14:09:15 EDT 2014	Sample#2006154709240385634	f		20x	Annotator Gen1 MCFO	Tanya Wolff
R11D02	attP2	57C10PEST_attp8_3stop1	20130725_1_A3	Tue May 13 14:09:15 EDT 2014	Sample#2006154710192488546	f		20x	Annotator Gen1 MCFO	Tanya Wolff
R11D02	attP2	57C10PEST_attp8_3stop1	20130725_1_A5	Tue May 13 14:09:16 EDT 2014	Sample#2006154713099141218	f		20x	Annotator Gen1 MCFO	Tanya Wolff
R11D02	attP2	57C10PEST_attp8_3stop1	20130725_1_B4	Tue May 13 14:09:19 EDT 2014	Sample#2006154728060223586	f		20x	Annotator Gen1 MCFO	Tanya Wolff
R11D02	attP2	57C10wt_attp8_3stop1	20130606_2_B1	Thu Jan 22 11:45:02 EST 2015	Sample#2098180032563249159	f	15	20x	Annotator Gen1 MCFO	Tanya Wolff
R11D02	attP2	57C10wt_attp8_3stop1	20130606_2_B5	Thu Jan 22 11:45:04 EST 2015	Sample#2098180041094463495	f	15	20x	Annotator Gen1 MCFO	Tanya Wolff
R11D02	attP2	57C10wt_attp8_3stop1	20130606_2_B6	Thu Jan 22 11:45:04 EST 2015	Sample#2098180042814128135	f	15	20x	Annotator Gen1 MCFO	Tanya Wolff
R11D02	attP2	57C10wt_attp8_3stop1	20130606_2_C2	Thu Jan 22 11:45:04 EST 2015	Sample#2098180044537987079	f	15	20x	Annotator Gen1 MCFO	Tanya Wolff
R11D02	attP2	57C10PEST_brp_SNAP_MCFO_X23_0099	20180828_62_J1	Thu Sep 13 18:55:12 EDT 2018	Sample#2580249050154532962	f		40x	Gen1 MCFO (40x)	NA
R11D02	attP2	57C10PEST_brp_SNAP_MCFO_X23_0099	20180828_62_J2	Thu Sep 13 18:55:12 EDT 2018	Sample#2580249050435551330	f		40x	Gen1 MCFO (40x)	NA
R11D02	attP2	57C10PEST_brp_SNAP_MCFO_X23_0099	20180828_62_J3	Thu Sep 13 18:55:12 EDT 2018	Sample#2580249050716569698	f		40x	Gen1 MCFO (40x)	NA
R11D02	attP2	57C10PEST_brp_SNAP_MCFO_X23_0099	20180828_62_J4	Thu Sep 13 18:55:12 EDT 2018	Sample#2580249050997588066	f		40x	Gen1 MCFO (40x)	NA
R11D02	attP2	57C10PEST_brp_SNAP_MCFO_X23_0099	20180828_62_J5	Thu Sep 13 18:55:12 EDT 2018	Sample#2580249051278606434	f		40x	Gen1 MCFO (40x)	NA
R11D02	attP2	57C10PEST_brp_SNAP_MCFO_X23_0099	20180828_62_J6	Thu Sep 13 18:55:12 EDT 2018	Sample#2580249051559624802	f		40x	Gen1 MCFO (40x)	NA
R11D03	attP2	57C10PEST_brp_SNAP_MCFO_X23_0099	20181121_62_C1	Thu Dec 20 12:29:56 EST 2018	Sample#2615681206657744994	f		40x	Gen1 MCFO (40x)	NA
R11D03	attP2	57C10PEST_brp_SNAP_MCFO_X23_0099	20181121_62_C2	Thu Dec 20 12:29:56 EST 2018	Sample#2615681207219781730	f		40x	Gen1 MCFO (40x)	NA
R11D03	attP2	57C10PEST_brp_SNAP_MCFO_X23_0099	20181121_62_C3	Thu Dec 20 12:29:56 EST 2018	Sample#2615681207718903906	f		40x	Gen1 MCFO (40x)	NA
R11D03	attP2	57C10PEST_brp_SNAP_MCFO_X23_0099	20181121_62_C4	Thu Dec 20 12:29:57 EST 2018	Sample#2615681208247386210	f		40x	Gen1 MCFO (40x)	NA
R11D03	attP2	57C10PEST_brp_SNAP_MCFO_X23_0099	20181121_62_C5	Thu Dec 20 12:29:57 EST 2018	Sample#2615681208771674210	f		40x	Gen1 MCFO (40x)	NA
R11D03	attP2	57C10PEST_brp_SNAP_MCFO_X23_0099	20181121_62_C6	Thu Dec 20 12:29:57 EST 2018	Sample#2615681209333710946	f		40x	Gen1 MCFO (40x)	NA
R11D03	attP2	pBPhsFlp2_PEST_brp_SNAP_MCFO_0128	20191022_63_A1	Mon Nov 04 18:57:29 EST 2019	Sample#2731380464647405666	m	40	40x	Gen1 MCFO (40x)	NA
R11D03	attP2	pBPhsFlp2_PEST_brp_SNAP_MCFO_0128	20191022_63_A6	Mon Nov 04 18:57:29 EST 2019	Sample#2731380465528209506	m	40	40x	Gen1 MCFO (40x)	NA
R11D06	attP2	57C10PEST_brp_SNAP_MCFO_X23_0099	20181109_61_G1	Thu Nov 29 17:44:02 EST 2018	Sample#2608150107027144802	f		40x	Gen1 MCFO (40x)	NA
R11D06	attP2	57C10PEST_brp_SNAP_MCFO_X23_0099	20181109_61_G2	Thu Nov 29 17:44:02 EST 2018	Sample#2608150107576598626	f		40x	Gen1 MCFO (40x)	NA
R11D06	attP2	57C10PEST_brp_SNAP_MCFO_X23_0099	20181109_61_G3	Thu Nov 29 17:44:02 EST 2018	Sample#2608150108134441058	f		40x	Gen1 MCFO (40x)	NA
R11D06	attP2	57C10PEST_brp_SNAP_MCFO_X23_0099	20181109_61_G4	Thu Nov 29 17:44:02 EST 2018	Sample#2608150108696477794	f		40x	Gen1 MCFO (40x)	NA
R11D06	attP2	pBPhsFlp2_PEST_brp_SNAP_MCFO_0128	20191022_61_C1	Mon Nov 04 18:08:44 EST 2019	Sample#2731368198082396258	m	40	40x	Gen1 MCFO (40x)	NA
R11D06	attP2	pBPhsFlp2_PEST_brp_SNAP_MCFO_0128	20191022_61_C2	Mon Nov 04 18:08:45 EST 2019	Sample#2731368198988365922	m	40	40x	Gen1 MCFO (40x)	NA
R11D06	attP2	pBPhsFlp2_PEST_brp_SNAP_MCFO_0128	20191022_61_C3	Mon Nov 04 18:08:45 EST 2019	Sample#2731368199885946978	m	40	40x	Gen1 MCFO (40x)	NA
R11D06	attP2	pBPhsFlp2_PEST_brp_SNAP_MCFO_0128	20191022_61_C4	Mon Nov 04 18:08:45 EST 2019	Sample#2731368200729002082	m	40	40x	Gen1 MCFO (40x)	NA
R11D06	attP2	pBPhsFlp2_PEST_brp_SNAP_MCFO_0128	20191022_61_C5	Mon Nov 04 18:08:45 EST 2019	Sample#2731368201567862882	m	40	40x	Gen1 MCFO (40x)	NA
R11D06	attP2	pBPhsFlp2_PEST_brp_SNAP_MCFO_0128	20191022_61_C6	Mon Nov 04 18:08:45 EST 2019	Sample#2731368202410917986	m	40	40x	Gen1 MCFO (40x)	NA
R11D06	attP2	pBPhsFlp2_PEST_brp_SNAP_MCFO_0128	20191022_61_C7	Mon Nov 04 18:08:46 EST 2019	Sample#2731368203245584482	m	40	40x	Gen1 MCFO (40x)	NA
R11D08	attP2	57C10PEST_brp_SNAP_MCFO_X23_0099	20181109_62_G1	Tue Nov 27 16:55:09 EST 2018	Sample#2607413028387291234	f		40x	Gen1 MCFO (40x)	NA
R11D08	attP2	57C10PEST_brp_SNAP_MCFO_X23_0099	20181109_62_G2	Tue Nov 27 16:55:09 EST 2018	Sample#2607413028919967842	f		40x	Gen1 MCFO (40x)	NA
R11D08	attP2	57C10PEST_brp_SNAP_MCFO_X23_0099	20181109_62_G4	Tue Nov 27 16:55:09 EST 2018	Sample#2607413029456838754	f		40x	Gen1 MCFO (40x)	NA
R11D08	attP2	57C10PEST_brp_SNAP_MCFO_X23_0099	20181109_62_G5	Tue Nov 27 16:55:09 EST 2018	Sample#2607413030006292578	f		40x	Gen1 MCFO (40x)	NA
R11D08	attP2	57C10PEST_brp_SNAP_MCFO_X23_0099	20181109_62_G6	Tue Nov 27 16:55:09 EST 2018	Sample#2607413030555746402	f		40x	Gen1 MCFO (40x)	NA
R11D08	attP2	57C10PEST_brp_SNAP_MCFO_X23_0099	20181109_62_H1	Tue Nov 27 16:55:10 EST 2018	Sample#2607413031172309090	f		40x	Gen1 MCFO (40x)	NA
R11D09	attP2	57C10PEST_brp_SNAP_MCFO_X23_0099	20181121_62_D1	Thu Dec 20 12:29:57 EST 2018	Sample#2615681209862193250	f		40x	Gen1 MCFO (40x)	NA
R11D09	attP2	57C10PEST_brp_SNAP_MCFO_X23_0099	20181121_62_D2	Thu Dec 20 12:29:57 EST 2018	Sample#2615681210415841378	f		40x	Gen1 MCFO (40x)	NA
R11D09	attP2	57C10PEST_brp_SNAP_MCFO_X23_0099	20181121_62_D3	Thu Dec 20 12:29:57 EST 2018	Sample#2615681210969489506	f		40x	Gen1 MCFO (40x)	NA
R11D09	attP2	57C10PEST_brp_SNAP_MCFO_X23_0099	20181121_62_D4	Thu Dec 20 12:29:57 EST 2018	Sample#2615681211464417378	f		40x	Gen1 MCFO (40x)	NA
R11D09	attP2	57C10PEST_brp_SNAP_MCFO_X23_0099	20181121_62_D5	Thu Dec 20 12:29:57 EST 2018	Sample#2615681212026454114	f		40x	Gen1 MCFO (40x)	NA
R11D09	attP2	57C10PEST_brp_SNAP_MCFO_X23_0099	20181121_62_D6	Thu Dec 20 12:29:58 EST 2018	Sample#2615681212580102242	f		40x	Gen1 MCFO (40x)	NA
R11D09	attP2	pBPhsFlp2_PEST_brp_SNAP_MCFO_0128	20191011_63_F1	Tue Oct 29 18:29:56 EDT 2019	Sample#2729184107090149474	m	13	40x	Gen1 MCFO (40x)	NA
R11D09	attP2	pBPhsFlp2_PEST_brp_SNAP_MCFO_0128	20191011_63_F2	Tue Oct 29 18:29:57 EDT 2019	Sample#2729184107983536226	m	13	40x	Gen1 MCFO (40x)	NA
R11D09	attP2	pBPhsFlp2_PEST_brp_SNAP_MCFO_0128	20191011_63_F3	Tue Oct 29 18:29:57 EDT 2019	Sample#2729184108872728674	m	13	40x	Gen1 MCFO (40x)	NA
R11D09	attP2	pBPhsFlp2_PEST_brp_SNAP_MCFO_0128	20191011_63_F4	Tue Oct 29 18:29:57 EDT 2019	Sample#2729184109757726818	m	13	40x	Gen1 MCFO (40x)	NA
R11E07	attP2	57C10PEST_brp_SNAP_MCFO_X23_0099	20181121_62_E1	Thu Dec 20 12:29:58 EST 2018	Sample#2615681213142138978	f		40x	Gen1 MCFO (40x)	NA
R11E07	attP2	57C10PEST_brp_SNAP_MCFO_X23_0099	20181121_62_E2	Thu Dec 20 12:29:58 EST 2018	Sample#2615681213699981410	f		40x	Gen1 MCFO (40x)	NA
R11E07	attP2	57C10PEST_brp_SNAP_MCFO_X23_0099	20181121_62_E3	Thu Dec 20 12:29:58 EST 2018	Sample#2615681214257823842	f		40x	Gen1 MCFO (40x)	NA
R11E07	attP2	57C10PEST_brp_SNAP_MCFO_X23_0099	20181121_62_E4	Thu Dec 20 12:29:58 EST 2018	Sample#2615681214819860578	f		40x	Gen1 MCFO (40x)	NA
R11E07	attP2	57C10PEST_brp_SNAP_MCFO_X23_0099	20181121_62_E5	Thu Dec 20 12:29:58 EST 2018	Sample#2615681215377703010	f		40x	Gen1 MCFO (40x)	NA
R11E07	attP2	57C10PEST_brp_SNAP_MCFO_X23_0099	20181121_62_E6	Thu Dec 20 12:29:58 EST 2018	Sample#2615681215935545442	f		40x	Gen1 MCFO (40x)	NA
R11E07	attP2	pBPhsFlp2_PEST_brp_SNAP_MCFO_0128	20191011_63_G1	Tue Oct 29 18:29:57 EDT 2019	Sample#2729184110584004706	m	13	40x	Gen1 MCFO (40x)	NA
R11E07	attP2	pBPhsFlp2_PEST_brp_SNAP_MCFO_0128	20191011_63_G10	Tue Oct 29 18:29:59 EDT 2019	Sample#2729184118284746850	m	13	40x	Gen1 MCFO (40x)	NA
R11E07	attP2	pBPhsFlp2_PEST_brp_SNAP_MCFO_0128	20191011_63_G2	Tue Oct 29 18:29:57 EDT 2019	Sample#2729184111531917410	m	13	40x	Gen1 MCFO (40x)	NA
R11E07	attP2	pBPhsFlp2_PEST_brp_SNAP_MCFO_0128	20191011_63_G3	Tue Oct 29 18:29:58 EDT 2019	Sample#2729184112425304162	m	13	40x	Gen1 MCFO (40x)	NA
R11E07	attP2	pBPhsFlp2_PEST_brp_SNAP_MCFO_0128	20191011_63_G4	Tue Oct 29 18:29:58 EDT 2019	Sample#2729184113360633954	m	13	40x	Gen1 MCFO (40x)	NA
R11E07	attP2	pBPhsFlp2_PEST_brp_SNAP_MCFO_0128	20191011_63_G5	Tue Oct 29 18:29:58 EDT 2019	Sample#2729184114178523234	m	13	40x	Gen1 MCFO (40x)	NA
R11E07	attP2	pBPhsFlp2_PEST_brp_SNAP_MCFO_0128	20191011_63_G6	Tue Oct 29 18:29:58 EDT 2019	Sample#2729184115000606818	m	13	40x	Gen1 MCFO (40x)	NA
R11E07	attP2	pBPhsFlp2_PEST_brp_SNAP_MCFO_0128	20191011_63_G7	Tue Oct 29 18:29:58 EDT 2019	Sample#2729184115810107490	m	13	40x	Gen1 MCFO (40x)	NA
R11E07	attP2	pBPhsFlp2_PEST_brp_SNAP_MCFO_0128	20191011_63_G8	Tue Oct 29 18:29:59 EDT 2019	Sample#2729184116644773986	m	13	40x	Gen1 MCFO (40x)	NA
R11E07	attP2	pBPhsFlp2_PEST_brp_SNAP_MCFO_0128	20191011_63_G9	Tue Oct 29 18:29:59 EDT 2019	Sample#2729184117462663266	m	13	40x	Gen1 MCFO (40x)	NA
R11E08	attP2	57C10PEST_brp_SNAP_MCFO_X23_0099	20181121_62_F1	Thu Dec 20 12:29:59 EST 2018	Sample#2615681216497582178	f		40x	Gen1 MCFO (40x)	NA
R11E08	attP2	57C10PEST_brp_SNAP_MCFO_X23_0099	20181121_62_F2	Thu Dec 20 12:29:59 EST 2018	Sample#2615681217055424610	f		40x	Gen1 MCFO (40x)	NA
R11E08	attP2	57C10PEST_brp_SNAP_MCFO_X23_0099	20181121_62_F3	Thu Dec 20 12:29:59 EST 2018	Sample#2615681217613267042	f		40x	Gen1 MCFO (40x)	NA
R11E08	attP2	57C10PEST_brp_SNAP_MCFO_X23_0099	20181121_62_F4	Thu Dec 20 12:29:59 EST 2018	Sample#2615681218175303778	f		40x	Gen1 MCFO (40x)	NA
R11E08	attP2	57C10PEST_brp_SNAP_MCFO_X23_0099	20181121_62_F5	Thu Dec 20 12:29:59 EST 2018	Sample#2615681218737340514	f		40x	Gen1 MCFO (40x)	NA
R11E08	attP2	57C10PEST_brp_SNAP_MCFO_X23_0099	20181121_62_F6	Thu Dec 20 12:29:59 EST 2018	Sample#2615681219299377250	f		40x	Gen1 MCFO (40x)	NA
R11E08	attP2	pBPhsFlp2_PEST_brp_SNAP_MCFO_0128	20191022_63_B1	Mon Nov 04 18:57:29 EST 2019	Sample#2731380466375458914	m	40	40x	Gen1 MCFO (40x)	NA
R11E08	attP2	pBPhsFlp2_PEST_brp_SNAP_MCFO_0128	20191022_63_B2	Mon Nov 04 18:57:29 EST 2019	Sample#2731380467285622882	m	40	40x	Gen1 MCFO (40x)	NA
R11E08	attP2	pBPhsFlp2_PEST_brp_SNAP_MCFO_0128	20191022_63_B3	Mon Nov 04 18:57:30 EST 2019	Sample#2731380468195786850	m	40	40x	Gen1 MCFO (40x)	NA
R11E08	attP2	pBPhsFlp2_PEST_brp_SNAP_MCFO_0128	20191022_63_B4	Mon Nov 04 18:57:30 EST 2019	Sample#2731380469055619170	m	40	40x	Gen1 MCFO (40x)	NA
R11E08	attP2	pBPhsFlp2_PEST_brp_SNAP_MCFO_0128	20191022_63_B5	Mon Nov 04 18:57:30 EST 2019	Sample#2731380469915451490	m	40	40x	Gen1 MCFO (40x)	NA
R11E08	attP2	pBPhsFlp2_PEST_brp_SNAP_MCFO_0128	20191022_63_B6	Mon Nov 04 18:57:30 EST 2019	Sample#2731380470779478114	m	40	40x	Gen1 MCFO (40x)	NA
R11E08	attP2	pBPhsFlp2_PEST_brp_SNAP_MCFO_0128	20191022_63_B7	Mon Nov 04 18:57:31 EST 2019	Sample#2731380471635116130	m	40	40x	Gen1 MCFO (40x)	NA
R11E10	attP2	57C10PEST_attp8_3stop1	20161222_27_C1	Thu Jan 05 13:03:22 EST 2017	Sample#2356944685303332962	f		20x, 63x	Annotator Gen1 MCFO	Gabriella Sterne
R11E10	attP2	57C10PEST_attp8_3stop1	20161222_27_C2	Thu Jan 05 13:03:22 EST 2017	Sample#2356944685437550690	f		20x	Annotator Gen1 MCFO	Gabriella Sterne
R11E10	attP2	57C10PEST_attp8_3stop1	20161222_27_C3	Thu Jan 05 13:03:22 EST 2017	Sample#2356944685567574114	f		20x	Annotator Gen1 MCFO	Gabriella Sterne
R11E10	attP2	57C10PEST_attp8_3stop1	20161222_27_C4	Thu Jan 05 13:03:22 EST 2017	Sample#2356944685701791842	f		20x	Annotator Gen1 MCFO	Gabriella Sterne
R11E10	attP2	57C10PEST_attp8_3stop1	20161222_27_C5	Thu Jan 05 13:03:23 EST 2017	Sample#2356944685831815266	f		20x, 63x	Annotator Gen1 MCFO	Gabriella Sterne
R11E10	attP2	57C10PEST_attp8_3stop1	20161222_27_C6	Thu Jan 05 13:03:23 EST 2017	Sample#2356944685961838690	f		20x	Annotator Gen1 MCFO	Gabriella Sterne
R11E10	attP2	57C10PEST_attp8_3stop1	20161222_27_C7	Thu Jan 05 13:03:23 EST 2017	Sample#2356944686083473506	f		20x, 63x	Annotator Gen1 MCFO	Gabriella Sterne
R11E10	attP2	57C10PEST_brp_SNAP_MCFO_X23_0099	20180828_63_A1	Wed Sep 05 17:25:04 EDT 2018	Sample#2577327265280950370	f		40x	Gen1 MCFO (40x)	NA
R11E10	attP2	57C10PEST_brp_SNAP_MCFO_X23_0099	20180828_63_A2	Wed Sep 05 17:25:04 EDT 2018	Sample#2577327265557774434	f		40x	Gen1 MCFO (40x)	NA
R11E10	attP2	57C10PEST_brp_SNAP_MCFO_X23_0099	20180828_63_A4	Wed Sep 05 17:25:04 EDT 2018	Sample#2577327265826209890	f		40x	Gen1 MCFO (40x)	NA
R11E10	attP2	57C10PEST_brp_SNAP_MCFO_X23_0099	20180828_63_A6	Wed Sep 05 17:25:04 EDT 2018	Sample#2577327266098839650	f		40x	Gen1 MCFO (40x)	NA
R11E10	attP2	57C10PEST_brp_SNAP_MCFO_X23_0099	20180828_63_B1	Wed Sep 05 17:25:04 EDT 2018	Sample#2577327266367275106	f		40x	Gen1 MCFO (40x)	NA
R11F02	attP2	57C10PEST_brp_SNAP_MCFO_X23_0099	20180828_63_C1	Wed Sep 05 17:25:04 EDT 2018	Sample#2577327266639904866	f		40x	Gen1 MCFO (40x)	NA
R11F02	attP2	57C10PEST_brp_SNAP_MCFO_X23_0099	20180828_63_C3	Wed Sep 05 17:25:04 EDT 2018	Sample#2577327266904146018	f		40x	Gen1 MCFO (40x)	NA
R11F02	attP2	57C10PEST_brp_SNAP_MCFO_X23_0099	20180828_63_C4	Wed Sep 05 17:25:04 EDT 2018	Sample#2577327267172581474	f		40x	Gen1 MCFO (40x)	NA
R11F02	attP2	57C10PEST_brp_SNAP_MCFO_X23_0099	20180828_63_C5	Wed Sep 05 17:25:04 EDT 2018	Sample#2577327267436822626	f		40x	Gen1 MCFO (40x)	NA
R11F02	attP2	57C10PEST_brp_SNAP_MCFO_X23_0099	20180828_63_C6	Wed Sep 05 17:25:05 EDT 2018	Sample#2577327267659120738	f		40x	Gen1 MCFO (40x)	NA
R11F02	attP2	57C10PEST_brp_SNAP_MCFO_X23_0099	20180828_63_D1	Wed Sep 05 17:25:05 EDT 2018	Sample#2577327267927556194	f		40x	Gen1 MCFO (40x)	NA
R11F02	attP2	pBPhsFlp2_PEST_brp_SNAP_MCFO_0128	20190423_64_C1	Tue Apr 30 13:13:10 EDT 2019	Sample#2663149798101614690	m	40	40x	Gen1 MCFO (40x)	NA
R11F02	attP2	pBPhsFlp2_PEST_brp_SNAP_MCFO_0128	20190423_64_C2	Tue Apr 30 13:13:10 EDT 2019	Sample#2663149798504267874	m	40	40x	Gen1 MCFO (40x)	NA
R11F02	attP2	pBPhsFlp2_PEST_brp_SNAP_MCFO_0128	20190423_64_C3	Tue Apr 30 13:13:10 EDT 2019	Sample#2663149798902726754	f	40	40x	Gen1 MCFO (40x)	NA
R11F02	attP2	pBPhsFlp2_PEST_brp_SNAP_MCFO_0128	20190423_64_C4	Tue Apr 30 13:13:11 EDT 2019	Sample#2663149799305379938	m	40	40x	Gen1 MCFO (40x)	NA
R11F02	attP2	pBPhsFlp2_PEST_brp_SNAP_MCFO_0128	20190423_64_C5	Tue Apr 30 13:13:11 EDT 2019	Sample#2663149799708033122	f	40	40x	Gen1 MCFO (40x)	NA
R11F02	attP2	pBPhsFlp2_PEST_brp_SNAP_MCFO_0128	20190423_64_C6	Tue Apr 30 13:13:11 EDT 2019	Sample#2663149800127463522	m	40	40x	Gen1 MCFO (40x)	NA
R11F02	attP2	pBPhsFlp2_PEST_brp_SNAP_MCFO_0128	20190430_63_D1	Fri May 10 12:00:21 EDT 2019	Sample#2666755351595974693	m		40x	Gen1 MCFO (40x)	NA
R11F02	attP2	pBPhsFlp2_PEST_brp_SNAP_MCFO_0128	20190430_63_D2	Fri May 10 12:00:21 EDT 2019	Sample#2666755352447418405	m		40x	Gen1 MCFO (40x)	NA
R11F02	attP2	pBPhsFlp2_PEST_brp_SNAP_MCFO_0128	20190430_63_D3	Fri May 10 12:00:22 EDT 2019	Sample#2666755352871043109	m		40x	Gen1 MCFO (40x)	NA
R11F02	attP2	pBPhsFlp2_PEST_brp_SNAP_MCFO_0128	20190430_63_D5	Fri May 10 12:00:22 EDT 2019	Sample#2666755354003505189	m		40x	Gen1 MCFO (40x)	NA
R11F02	attP2	pBPhsFlp2_PEST_brp_SNAP_MCFO_0128	20190430_63_D6	Thu May 09 09:18:21 EDT 2019	Sample#2666352192427917410	m		40x	Gen1 MCFO (40x)	NA
R11F02	attP2	pBPhsFlp2_PEST_brp_SNAP_MCFO_0128	20190430_63_E1	Fri May 10 12:00:22 EDT 2019	Sample#2666755354943029285	m		40x	Gen1 MCFO (40x)	NA
R11F02	attP2	pBPhsFlp2_PEST_brp_SNAP_MCFO_0128	20190430_63_E2	Fri May 10 12:00:22 EDT 2019	Sample#2666755355786084389	m		40x	Gen1 MCFO (40x)	NA
R11F02	attP2	pBPhsFlp2_PEST_brp_SNAP_MCFO_0128	20190430_63_F1	Fri May 10 12:00:22 EDT 2019	Sample#2666755356478144549	m		40x	Gen1 MCFO (40x)	NA
R11F02	attP2	pBPhsFlp2_PEST_brp_SNAP_MCFO_0128	20190430_63_F2	Thu May 09 09:18:21 EDT 2019	Sample#2666352192851542114	m		40x	Gen1 MCFO (40x)	NA
R11F02	attP2	pBPhsFlp2_PEST_brp_SNAP_MCFO_0128	20190430_63_F3	Fri May 10 12:00:23 EDT 2019	Sample#2666755357107290149	m		40x	Gen1 MCFO (40x)	NA
R11F02	attP2	pBPhsFlp2_PEST_brp_SNAP_MCFO_0128	20190430_63_F4	Fri May 10 12:00:23 EDT 2019	Sample#2666755357962928165	m		40x	Gen1 MCFO (40x)	NA
R11F02	attP2	pBPhsFlp2_PEST_brp_SNAP_MCFO_0128	20190430_63_F5	Thu May 09 09:18:21 EDT 2019	Sample#2666352193270972514	m		40x	Gen1 MCFO (40x)	NA
R11F02	attP2	pBPhsFlp2_PEST_brp_SNAP_MCFO_0128	20190430_63_F6	Fri May 10 12:00:23 EDT 2019	Sample#2666755359380602917	m		40x	Gen1 MCFO (40x)	NA
R11F02	attP2	pBPhsFlp2_PEST_brp_SNAP_MCFO_0128	20191203_66_B1	Tue Dec 24 13:43:29 EST 2019	Sample#2749420836938055778	m	40	40x	Gen1 MCFO (40x)	NA
R11F02	attP2	pBPhsFlp2_PEST_brp_SNAP_MCFO_0128	20191203_66_B2	Tue Dec 24 13:43:29 EST 2019	Sample#2749420838053740642	m	40	40x	Gen1 MCFO (40x)	NA
R11F02	attP2	pBPhsFlp2_PEST_brp_SNAP_MCFO_0128	20191203_66_B3	Tue Dec 24 13:43:29 EST 2019	Sample#2749420839148453986	m	40	40x	Gen1 MCFO (40x)	NA
R11F02	attP2	pBPhsFlp2_PEST_brp_SNAP_MCFO_0128	20191203_66_B4	Tue Dec 24 13:43:30 EST 2019	Sample#2749420840285110370	m	40	40x	Gen1 MCFO (40x)	NA
R11F02	attP2	pBPhsFlp2_PEST_brp_SNAP_MCFO_0128	20191203_66_B5	Tue Dec 24 13:43:30 EST 2019	Sample#2749420841329492066	m	40	40x	Gen1 MCFO (40x)	NA
R11F02	attP2	pBPhsFlp2_PEST_brp_SNAP_MCFO_0128	20191203_66_B6	Tue Dec 24 13:43:30 EST 2019	Sample#2749420842357096546	m	40	40x	Gen1 MCFO (40x)	NA
R11F02	attP2	pBPhsFlp2_PEST_brp_SNAP_MCFO_0128	20191203_66_B7	Tue Dec 24 13:43:30 EST 2019	Sample#2749420843443421282	m	40	40x	Gen1 MCFO (40x)	NA
R11F03	attP2	57C10PEST_brp_SNAP_MCFO_X23_0099	20181121_62_G1	Thu Dec 20 12:29:59 EST 2018	Sample#2615681219857219682	f		40x	Gen1 MCFO (40x)	NA
R11F03	attP2	57C10PEST_brp_SNAP_MCFO_X23_0099	20181121_62_G2	Thu Dec 20 12:29:59 EST 2018	Sample#2615681220415062114	f		40x	Gen1 MCFO (40x)	NA
R11F03	attP2	57C10PEST_brp_SNAP_MCFO_X23_0099	20181121_62_G3	Thu Dec 20 12:30:00 EST 2018	Sample#2615681220968710242	f		40x	Gen1 MCFO (40x)	NA
R11F03	attP2	57C10PEST_brp_SNAP_MCFO_X23_0099	20181121_62_G4	Thu Dec 20 12:00:20 EST 2018	Sample#2615673758366564450	f		40x	Gen1 MCFO (40x)	NA
R11F03	attP2	57C10PEST_brp_SNAP_MCFO_X23_0099	20181121_62_G5	Thu Dec 20 12:00:35 EST 2018	Sample#2615673821851549794	f		40x	Gen1 MCFO (40x)	NA
R11F03	attP2	57C10PEST_brp_SNAP_MCFO_X23_0099	20181121_62_G6	Thu Dec 20 12:00:36 EST 2018	Sample#2615673822468112482	f		40x	Gen1 MCFO (40x)	NA
R11F05	attP2	57C10PEST_attp8_3stop1	20170120_20_C1	Wed Jan 25 17:18:21 EST 2017	Sample#2364256608587874402	f		20x	Annotator Gen1 MCFO	Gabriella Sterne
R11F05	attP2	57C10PEST_attp8_3stop1	20170120_20_C2	Wed Jan 25 17:18:21 EST 2017	Sample#2364256608717897826	f		20x, 63x	Annotator Gen1 MCFO	Gabriella Sterne
R11F05	attP2	57C10PEST_attp8_3stop1	20170120_20_C3	Wed Jan 25 17:18:21 EST 2017	Sample#2364256608852115554	f		20x	Annotator Gen1 MCFO	Gabriella Sterne
R11F05	attP2	57C10PEST_attp8_3stop1	20170120_20_C4	Wed Jan 25 17:18:21 EST 2017	Sample#2364256608986333282	f		20x, 63x	Annotator Gen1 MCFO	Gabriella Sterne
R11F05	attP2	57C10PEST_attp8_3stop1	20170120_20_C5	Wed Jan 25 17:18:21 EST 2017	Sample#2364256609120551010	f		20x	Annotator Gen1 MCFO	Gabriella Sterne
R11F05	attP2	57C10PEST_attp8_3stop1	20170120_20_C6	Wed Jan 25 17:18:21 EST 2017	Sample#2364256609254768738	f		20x	Annotator Gen1 MCFO	Gabriella Sterne
R11F05	attP2	57C10PEST_attp8_3stop1	20170120_20_C7	Wed Jan 25 17:18:21 EST 2017	Sample#2364256609388986466	f		20x	Annotator Gen1 MCFO	Gabriella Sterne
R11F05	attP2	57C10PEST_attp8_3stop1	20170120_20_C8	Wed Jan 25 17:18:21 EST 2017	Sample#2364256609523204194	f		20x	Annotator Gen1 MCFO	Gabriella Sterne
R11F05	attP2	57C10PEST_brp_SNAP_MCFO_X23_0099	20180828_63_E1	Wed Sep 05 17:25:05 EDT 2018	Sample#2577327268191797346	f		40x	Gen1 MCFO (40x)	NA
R11F05	attP2	57C10PEST_brp_SNAP_MCFO_X23_0099	20180828_63_E2	Wed Sep 05 17:25:05 EDT 2018	Sample#2577327268460232802	f		40x	Gen1 MCFO (40x)	NA
R11F05	attP2	57C10PEST_brp_SNAP_MCFO_X23_0099	20180828_63_E4	Wed Sep 05 17:25:05 EDT 2018	Sample#2577327268997103714	f		40x	Gen1 MCFO (40x)	NA
R11F05	attP2	57C10PEST_brp_SNAP_MCFO_X23_0099	20180828_63_E6	Wed Sep 05 17:25:05 EDT 2018	Sample#2577327269529780322	f		40x	Gen1 MCFO (40x)	NA
R11F07	attP2	57C10PEST_brp_SNAP_MCFO_X23_0099	20190115_65_E1	Wed Jan 30 06:03:08 EST 2019	Sample#2630441767899496546	f		40x	Gen1 MCFO (40x)	NA
R11F07	attP2	57C10PEST_brp_SNAP_MCFO_X23_0099	20190115_65_E2	Wed Jan 30 06:03:08 EST 2019	Sample#2630441769065513058	f		40x	Gen1 MCFO (40x)	NA
R11F07	attP2	57C10PEST_brp_SNAP_MCFO_X23_0099	20190115_65_E3	Wed Jan 30 06:03:08 EST 2019	Sample#2630441764988649570	f		40x	Gen1 MCFO (40x)	NA
R11F07	attP2	57C10PEST_brp_SNAP_MCFO_X23_0099	20190115_65_E4	Wed Jan 30 06:03:08 EST 2019	Sample#2630441766284689506	f		40x	Gen1 MCFO (40x)	NA
R11F07	attP2	57C10PEST_brp_SNAP_MCFO_X23_0099	20190115_65_E5	Wed Jan 30 06:03:08 EST 2019	Sample#2630441767811416162	f		40x	Gen1 MCFO (40x)	NA
R11F07	attP2	57C10PEST_brp_SNAP_MCFO_X23_0099	20190115_65_E6	Wed Jan 30 06:03:08 EST 2019	Sample#2630441769061318754	f		40x	Gen1 MCFO (40x)	NA
R11F07	attP2	pBPhsFlp2_PEST_brp_SNAP_MCFO_0128	20190816_65_C1	Fri Sep 20 10:16:55 EDT 2019	Sample#2714926906431504482	m	13	40x	Gen1 MCFO (40x)	NA
R11F07	attP2	pBPhsFlp2_PEST_brp_SNAP_MCFO_0128	20190816_65_C2	Fri Sep 20 10:16:55 EDT 2019	Sample#2714926906947403874	m	13	40x	Gen1 MCFO (40x)	NA
R11F07	attP2	pBPhsFlp2_PEST_brp_SNAP_MCFO_0128	20190816_65_C3	Fri Sep 20 10:16:55 EDT 2019	Sample#2714926907438137442	m	13	40x	Gen1 MCFO (40x)	NA
R11F07	attP2	pBPhsFlp2_PEST_brp_SNAP_MCFO_0128	20190816_65_C4	Fri Sep 20 10:16:55 EDT 2019	Sample#2714926907924676706	m	13	40x	Gen1 MCFO (40x)	NA
R11F07	attP2	pBPhsFlp2_PEST_brp_SNAP_MCFO_0128	20190816_65_C5	Fri Sep 20 10:16:55 EDT 2019	Sample#2714926908419604578	m	13	40x	Gen1 MCFO (40x)	NA
R11F07	attP2	pBPhsFlp2_PEST_brp_SNAP_MCFO_0128	20190816_65_C6	Fri Sep 20 10:16:55 EDT 2019	Sample#2714926908860006498	m	13	40x	Gen1 MCFO (40x)	NA
R11F07	attP2	pBPhsFlp2_PEST_brp_SNAP_MCFO_0128	20190816_65_D1	Fri Sep 20 10:16:56 EDT 2019	Sample#2714926909300408418	m	13	40x	Gen1 MCFO (40x)	NA
R11F07	attP2	pBPhsFlp2_PEST_brp_SNAP_MCFO_0128	20190816_65_D2	Fri Sep 20 10:16:56 EDT 2019	Sample#2714926909736616034	m	13	40x	Gen1 MCFO (40x)	NA
R11F07	attP2	pBPhsFlp2_PEST_brp_SNAP_MCFO_0128	20190816_65_D3	Fri Sep 20 10:16:56 EDT 2019	Sample#2714926910172823650	m	13	40x	Gen1 MCFO (40x)	NA
R11F07	attP2	pBPhsFlp2_PEST_brp_SNAP_MCFO_0128	20190816_65_D4	Fri Sep 20 10:16:56 EDT 2019	Sample#2714926910609031266	m	13	40x	Gen1 MCFO (40x)	NA
R11F07	attP2	pBPhsFlp2_PEST_brp_SNAP_MCFO_0128	20190816_65_D5	Fri Sep 20 10:16:56 EDT 2019	Sample#2714926911049433186	m	13	40x	Gen1 MCFO (40x)	NA
R11F09	attP2	57C10PEST_attp18_4stop1	20161028_28_E1	Sun Nov 13 18:23:49 EST 2016	Sample#2337818770656985233	m	15	20x	Annotator Gen1 MCFO	Ryo Minegishi
R11F09	attP2	57C10PEST_attp18_4stop1	20161028_28_E2	Sun Nov 13 18:23:49 EST 2016	Sample#2337818772422787217	m	15	20x	Annotator Gen1 MCFO	Ryo Minegishi
R11F09	attP2	57C10PEST_attp18_4stop1	20161028_28_E3	Sun Nov 13 18:23:50 EST 2016	Sample#2337818774121480337	m	15	20x	Annotator Gen1 MCFO	Ryo Minegishi
R11F09	attP2	57C10PEST_attp18_4stop1	20161028_28_E4	Sun Nov 13 18:23:50 EST 2016	Sample#2337818776684200081	m	15	20x	Annotator Gen1 MCFO	Ryo Minegishi
R11F09	attP2	57C10PEST_attp18_4stop1	20161028_28_E5	Sun Nov 13 18:23:51 EST 2016	Sample#2337818779280474257	m	15	20x	Annotator Gen1 MCFO	Ryo Minegishi
R11F09	attP2	57C10PEST_attp18_4stop1	20161028_28_E6	Sun Nov 13 18:23:52 EST 2016	Sample#2337818781507649681	m	15	20x	Annotator Gen1 MCFO	Ryo Minegishi
R11F09	attP2	57C10PEST_attp18_4stop1	20161028_28_F1	Sun Nov 13 18:23:52 EST 2016	Sample#2337818783508332689	m	15	20x	Annotator Gen1 MCFO	Ryo Minegishi
R11F12	attP2	57C10PEST_brp_SNAP_MCFO_X23_0099	20180828_63_F1	Wed Sep 05 17:25:05 EDT 2018	Sample#2577327269798215778	f		40x	Gen1 MCFO (40x)	NA
R11F12	attP2	57C10PEST_brp_SNAP_MCFO_X23_0099	20180828_63_F2	Wed Sep 05 17:25:05 EDT 2018	Sample#2577327270062456930	f		40x	Gen1 MCFO (40x)	NA
R11F12	attP2	57C10PEST_brp_SNAP_MCFO_X23_0099	20180828_63_F3	Wed Sep 05 17:25:05 EDT 2018	Sample#2577327270330892386	f		40x	Gen1 MCFO (40x)	NA
R11F12	attP2	57C10PEST_brp_SNAP_MCFO_X23_0099	20180828_63_F4	Wed Sep 05 17:25:05 EDT 2018	Sample#2577327270595133538	f		40x	Gen1 MCFO (40x)	NA
R11F12	attP2	57C10PEST_brp_SNAP_MCFO_X23_0099	20180828_63_F5	Wed Sep 05 17:25:05 EDT 2018	Sample#2577327270859374690	f		40x	Gen1 MCFO (40x)	NA
R11F12	attP2	57C10PEST_brp_SNAP_MCFO_X23_0099	20180828_63_F6	Wed Sep 05 17:25:05 EDT 2018	Sample#2577327271123615842	f		40x	Gen1 MCFO (40x)	NA
R11G01	attP2	57C10PEST_brp_SNAP_MCFO_X23_0099	20181121_62_H1	Thu Dec 20 12:00:36 EST 2018	Sample#2615673823000789090	f		40x	Gen1 MCFO (40x)	NA
R11G01	attP2	57C10PEST_brp_SNAP_MCFO_X23_0099	20181121_62_H2	Thu Dec 20 12:00:36 EST 2018	Sample#2615673823583797346	f		40x	Gen1 MCFO (40x)	NA
R11G01	attP2	57C10PEST_brp_SNAP_MCFO_X23_0099	20181121_62_H3	Thu Dec 20 12:00:41 EST 2018	Sample#2615673846514057314	f		40x	Gen1 MCFO (40x)	NA
R11G01	attP2	57C10PEST_brp_SNAP_MCFO_X23_0099	20181121_62_H4	Thu Dec 20 12:00:42 EST 2018	Sample#2615673847080288354	f		40x	Gen1 MCFO (40x)	NA
R11G01	attP2	57C10PEST_brp_SNAP_MCFO_X23_0099	20181121_62_H5	Thu Dec 20 12:00:42 EST 2018	Sample#2615673847612964962	f		40x	Gen1 MCFO (40x)	NA
R11G01	attP2	57C10PEST_brp_SNAP_MCFO_X23_0099	20181121_62_H6	Thu Dec 20 12:00:42 EST 2018	Sample#2615673848166613090	f		40x	Gen1 MCFO (40x)	NA
R11G01	attP2	pBPhsFlp2_PEST_brp_SNAP_MCFO_0128	20191022_63_C1	Mon Nov 04 18:57:31 EST 2019	Sample#2731380472511725666	m	40	40x	Gen1 MCFO (40x)	NA
R11G01	attP2	pBPhsFlp2_PEST_brp_SNAP_MCFO_0128	20191022_63_C2	Mon Nov 04 18:57:58 EST 2019	Sample#2731380586571628642	m	40	40x	Gen1 MCFO (40x)	NA
R11G01	attP2	pBPhsFlp2_PEST_brp_SNAP_MCFO_0128	20191022_63_C3	Mon Nov 04 18:57:58 EST 2019	Sample#2731380587574067298	m	40	40x	Gen1 MCFO (40x)	NA
R11G01	attP2	pBPhsFlp2_PEST_brp_SNAP_MCFO_0128	20191022_63_C4	Mon Nov 04 18:57:58 EST 2019	Sample#2731380588425511010	m	40	40x	Gen1 MCFO (40x)	NA
R11G01	attP2	pBPhsFlp2_PEST_brp_SNAP_MCFO_0128	20191022_63_C5	Mon Nov 04 18:57:59 EST 2019	Sample#2731380589272760418	m	40	40x	Gen1 MCFO (40x)	NA
R11G01	attP2	pBPhsFlp2_PEST_brp_SNAP_MCFO_0128	20191022_63_C6	Mon Nov 04 18:57:59 EST 2019	Sample#2731380590132592738	m	40	40x	Gen1 MCFO (40x)	NA
R11G01	attP2	pBPhsFlp2_PEST_brp_SNAP_MCFO_0128	20191022_63_C7	Mon Nov 04 18:57:59 EST 2019	Sample#2731380590988230754	m	40	40x	Gen1 MCFO (40x)	NA
R11G03	attP2	57C10PEST_brp_SNAP_MCFO_X23_0099	20181113_61_G1	Tue Nov 20 17:21:45 EST 2018	Sample#2604883008611680354	f		40x	Gen1 MCFO (40x)	NA
R11G03	attP2	57C10PEST_brp_SNAP_MCFO_X23_0099	20181113_61_G2	Tue Nov 20 17:21:51 EST 2018	Sample#2604883032087199842	f		40x	Gen1 MCFO (40x)	NA
R11G03	attP2	57C10PEST_brp_SNAP_MCFO_X23_0099	20181113_61_G3	Tue Nov 20 17:21:51 EST 2018	Sample#2604883032766677090	f		40x	Gen1 MCFO (40x)	NA
R11G03	attP2	57C10PEST_brp_SNAP_MCFO_X23_0099	20181113_61_G4	Tue Nov 20 17:21:51 EST 2018	Sample#2604883033249022050	f		40x	Gen1 MCFO (40x)	NA
R11G03	attP2	57C10PEST_brp_SNAP_MCFO_X23_0099	20181113_61_G5	Tue Nov 20 17:21:51 EST 2018	Sample#2604883033781698658	f		40x	Gen1 MCFO (40x)	NA
R11G03	attP2	57C10PEST_brp_SNAP_MCFO_X23_0099	20181113_61_G6	Tue Nov 20 17:21:51 EST 2018	Sample#2604883034322763874	f		40x	Gen1 MCFO (40x)	NA
R11G03	attP2	57C10PEST_brp_SNAP_MCFO_X23_0099	20181113_61_H1	Tue Nov 20 17:21:51 EST 2018	Sample#2604883034888994914	f		40x	Gen1 MCFO (40x)	NA
R11G03	attP2	pBPhsFlp2_PEST_brp_SNAP_MCFO_0128	20191022_61_I1	Mon Nov 04 18:08:52 EST 2019	Sample#2731368232408580194	m	40	40x	Gen1 MCFO (40x)	NA
R11G03	attP2	pBPhsFlp2_PEST_brp_SNAP_MCFO_0128	20191022_61_I2	Mon Nov 04 18:08:53 EST 2019	Sample#2731368233306161250	m	40	40x	Gen1 MCFO (40x)	NA
R11G03	attP2	pBPhsFlp2_PEST_brp_SNAP_MCFO_0128	20191022_61_I3	Mon Nov 04 18:08:53 EST 2019	Sample#2731368234203742306	m	40	40x	Gen1 MCFO (40x)	NA
R11G03	attP2	pBPhsFlp2_PEST_brp_SNAP_MCFO_0128	20191022_61_I4	Mon Nov 04 18:08:53 EST 2019	Sample#2731368235050991714	m	40	40x	Gen1 MCFO (40x)	NA
R11G03	attP2	pBPhsFlp2_PEST_brp_SNAP_MCFO_0128	20191022_61_I5	Mon Nov 04 18:08:53 EST 2019	Sample#2731368235902435426	m	40	40x	Gen1 MCFO (40x)	NA
R11G03	attP2	pBPhsFlp2_PEST_brp_SNAP_MCFO_0128	20191022_61_I6	Mon Nov 04 18:08:54 EST 2019	Sample#2731368236745490530	m	40	40x	Gen1 MCFO (40x)	NA
R11G03	attP2	pBPhsFlp2_PEST_brp_SNAP_MCFO_0128	20191022_61_I7	Mon Nov 04 18:08:54 EST 2019	Sample#2731368237596934242	m	40	40x	Gen1 MCFO (40x)	NA
R11G08	attP2	57C10PEST_brp_SNAP_MCFO_X23_0099	20180828_63_G1	Wed Sep 05 17:25:05 EDT 2018	Sample#2577327271392051298	f		40x	Gen1 MCFO (40x)	NA
R11G08	attP2	57C10PEST_brp_SNAP_MCFO_X23_0099	20180828_63_G2	Wed Sep 05 17:25:05 EDT 2018	Sample#2577327271656292450	f		40x	Gen1 MCFO (40x)	NA
R11G08	attP2	57C10PEST_brp_SNAP_MCFO_X23_0099	20180828_63_G3	Wed Sep 05 17:25:06 EDT 2018	Sample#2577327271924727906	f		40x	Gen1 MCFO (40x)	NA
R11G08	attP2	57C10PEST_brp_SNAP_MCFO_X23_0099	20180828_63_G4	Wed Sep 05 17:25:06 EDT 2018	Sample#2577327272188969058	f		40x	Gen1 MCFO (40x)	NA
R11G08	attP2	57C10PEST_brp_SNAP_MCFO_X23_0099	20180828_63_G5	Wed Sep 05 17:25:06 EDT 2018	Sample#2577327272457404514	f		40x	Gen1 MCFO (40x)	NA
R11G08	attP2	57C10PEST_brp_SNAP_MCFO_X23_0099	20180828_63_G6	Wed Sep 05 17:25:06 EDT 2018	Sample#2577327272721645666	f		40x	Gen1 MCFO (40x)	NA
R11G08	attP2	57C10PEST_brp_SNAP_MCFO_X23_0099	20180828_63_H1	Wed Sep 05 17:25:06 EDT 2018	Sample#2577327272985886818	f		40x	Gen1 MCFO (40x)	NA
R11G09	attP2	hsPESTOPT_attP3_3stop1_X_0036	20160513_26_A1	Wed Jun 15 15:08:54 EDT 2016	Sample#2283034048609648677	f	15	20x, 63x	Annotator Gen1 MCFO	Shigehiro Namiki
R11G09	attP2	hsPESTOPT_attP3_3stop1_X_0036	20160513_26_A2	Fri May 20 09:48:49 EDT 2016	Sample#2273531412734804066	f	15	20x	Annotator Gen1 MCFO	Shigehiro Namiki
R11G09	attP2	hsPESTOPT_attP3_3stop1_X_0036	20160513_26_A3	Wed Jun 15 15:09:05 EDT 2016	Sample#2283034094864433189	f	15	20x, 63x	Annotator Gen1 MCFO	Shigehiro Namiki
R11G09	attP2	hsPESTOPT_attP3_3stop1_X_0036	20160513_26_A4	Fri May 20 09:48:50 EDT 2016	Sample#2273531417914769506	f	15	20x	Annotator Gen1 MCFO	Shigehiro Namiki
R11G09	attP2	57C10PEST_brp_SNAP_MCFO_X23_0099	20180828_63_I1	Wed Sep 05 17:25:06 EDT 2018	Sample#2577327273250127970	f		40x	Gen1 MCFO (40x)	NA
R11G09	attP2	57C10PEST_brp_SNAP_MCFO_X23_0099	20180828_63_I3	Wed Sep 05 17:25:06 EDT 2018	Sample#2577327273510174818	f		40x	Gen1 MCFO (40x)	NA
R11G09	attP2	57C10PEST_brp_SNAP_MCFO_X23_0099	20180828_63_I4	Wed Sep 05 17:25:06 EDT 2018	Sample#2577327273791193186	f		40x	Gen1 MCFO (40x)	NA
R11G09	attP2	57C10PEST_brp_SNAP_MCFO_X23_0099	20180828_63_I5	Wed Sep 05 17:25:06 EDT 2018	Sample#2577327274026074210	f		40x	Gen1 MCFO (40x)	NA
R11G09	attP2	57C10PEST_brp_SNAP_MCFO_X23_0099	20180828_63_I6	Wed Sep 05 17:25:06 EDT 2018	Sample#2577327274298703970	f		40x	Gen1 MCFO (40x)	NA
R11G09	attP2	pBPhsFlp2_PEST_brp_SNAP_MCFO_0128	20191203_66_C1	Tue Dec 24 13:43:31 EST 2019	Sample#2749420844550717538	m	40	40x	Gen1 MCFO (40x)	NA
R11G09	attP2	pBPhsFlp2_PEST_brp_SNAP_MCFO_0128	20191203_66_C2	Tue Dec 24 13:43:31 EST 2019	Sample#2749420845653819490	m	40	40x	Gen1 MCFO (40x)	NA
R11G09	attP2	pBPhsFlp2_PEST_brp_SNAP_MCFO_0128	20191203_66_C3	Tue Dec 24 13:43:31 EST 2019	Sample#2749420846756921442	m	40	40x	Gen1 MCFO (40x)	NA
R11G09	attP2	pBPhsFlp2_PEST_brp_SNAP_MCFO_0128	20191203_66_C4	Tue Dec 24 12:47:27 EST 2019	Sample#2749406737546084450	m	40	40x	Gen1 MCFO (40x)	NA
R11G09	attP2	pBPhsFlp2_PEST_brp_SNAP_MCFO_0128	20191203_66_C5	Tue Dec 24 12:47:27 EST 2019	Sample#2749406738607243362	m	40	40x	Gen1 MCFO (40x)	NA
R11G09	attP2	pBPhsFlp2_PEST_brp_SNAP_MCFO_0128	20191203_66_C6	Tue Dec 24 12:47:28 EST 2019	Sample#2749406739639042146	m	40	40x	Gen1 MCFO (40x)	NA
R11H10	attP2	57C10PEST_attp18_4stop1	20160205_19_E1	Wed Feb 10 14:06:43 EST 2016	Sample#2237372630275457098	f		20x	Annotator Gen1 MCFO	Masayoshi Ito
R11H10	attP2	57C10PEST_attp18_4stop1	20160205_19_E2	Sun Feb 28 14:37:26 EST 2016	Sample#2243903341060948066	f		20x, 63x	Annotator Gen1 MCFO	Masayoshi Ito
R11H10	attP2	57C10PEST_attp18_4stop1	20160205_19_E3	Sun Feb 28 14:37:31 EST 2016	Sample#2243903364045733986	f		20x, 63x	Annotator Gen1 MCFO	Masayoshi Ito
R11H10	attP2	57C10PEST_attp18_4stop1	20160205_19_E4	Wed Feb 10 14:06:43 EST 2016	Sample#2237372631332421706	f		20x	Annotator Gen1 MCFO	Masayoshi Ito
R11H10	attP2	57C10PEST_attp18_4stop1	20160205_19_E5	Wed Feb 10 14:06:43 EST 2016	Sample#2237372631638605898	f		20x	Annotator Gen1 MCFO	Masayoshi Ito
R11H10	attP2	57C10PEST_attp18_4stop1	20160205_19_E6	Sun Feb 28 14:37:35 EST 2016	Sample#2243903381238186082	f		20x, 63x	Annotator Gen1 MCFO	Masayoshi Ito
R11H10	attP2	57C10PEST_attp18_4stop1	20160205_19_E7	Wed Feb 10 14:06:43 EST 2016	Sample#2237372632250974282	f		20x	Annotator Gen1 MCFO	Masayoshi Ito
R11H10	attP2	57C10PEST_attp18_4stop1	20160205_19_E8	Wed Feb 10 14:06:43 EST 2016	Sample#2237372632548769866	f		20x	Annotator Gen1 MCFO	Masayoshi Ito
R11H10	attP2	57C10PEST_attp18_4stop1	20161223_19_A1	Mon Jan 02 12:50:57 EST 2017	Sample#2355854394303447138	m	15	20x, 63x	Annotator Gen1 MCFO	Ryo Minegishi
R11H10	attP2	57C10PEST_attp18_4stop1	20161223_19_A2	Mon Jan 02 12:50:57 EST 2017	Sample#2355854394521550946	m	15	20x, 63x	Annotator Gen1 MCFO	Ryo Minegishi
R11H10	attP2	57C10PEST_attp18_4stop1	20161223_19_A3	Mon Jan 02 12:50:57 EST 2017	Sample#2355854394731266146	m	15	20x, 63x	Annotator Gen1 MCFO	Ryo Minegishi
R11H10	attP2	57C10PEST_attp18_4stop1	20161223_19_A4	Mon Jan 02 12:50:57 EST 2017	Sample#2355854394940981346	m	15	20x, 63x	Annotator Gen1 MCFO	Ryo Minegishi
R11H10	attP2	57C10PEST_attp18_4stop1	20161223_19_A5	Mon Jan 02 12:50:57 EST 2017	Sample#2355854395154890850	m	15	20x, 63x	Annotator Gen1 MCFO	Ryo Minegishi
R11H10	attP2	57C10PEST_attp18_4stop1	20161223_19_A6	Mon Jan 02 12:50:57 EST 2017	Sample#2355854395360411746	m	15	20x, 63x	Annotator Gen1 MCFO	Ryo Minegishi
R11H10	attP2	57C10PEST_brp_SNAP_MCFO_X23_0099	20181121_62_I1	Thu Dec 20 12:00:42 EST 2018	Sample#2615673848720261218	f		40x	Gen1 MCFO (40x)	NA
R11H10	attP2	57C10PEST_brp_SNAP_MCFO_X23_0099	20181121_62_I2	Thu Dec 20 12:00:42 EST 2018	Sample#2615673849269715042	f		40x	Gen1 MCFO (40x)	NA
R11H10	attP2	57C10PEST_brp_SNAP_MCFO_X23_0099	20181121_62_I3	Thu Dec 20 12:01:21 EST 2018	Sample#2615674012176482402	f		40x	Gen1 MCFO (40x)	NA
R11H10	attP2	57C10PEST_brp_SNAP_MCFO_X23_0099	20181121_62_I4	Thu Dec 20 12:01:21 EST 2018	Sample#2615674012826599522	f		40x	Gen1 MCFO (40x)	NA
R11H10	attP2	57C10PEST_brp_SNAP_MCFO_X23_0099	20181121_62_I5	Thu Dec 20 12:01:27 EST 2018	Sample#2615674036235010146	f		40x	Gen1 MCFO (40x)	NA
R11H10	attP2	57C10PEST_brp_SNAP_MCFO_X23_0099	20181121_62_I6	Thu Dec 20 12:01:37 EST 2018	Sample#2615674081160200290	f		40x	Gen1 MCFO (40x)	NA
R11H10	attP2	pBPhsFlp2_PEST_brp_SNAP_MCFO_0128	20191022_63_D1	Mon Nov 04 18:57:59 EST 2019	Sample#2731380591839674466	m	40	40x	Gen1 MCFO (40x)	NA
R11H10	attP2	pBPhsFlp2_PEST_brp_SNAP_MCFO_0128	20191022_63_D2	Mon Nov 04 18:57:59 EST 2019	Sample#2731380592766615650	m	40	40x	Gen1 MCFO (40x)	NA
R11H10	attP2	pBPhsFlp2_PEST_brp_SNAP_MCFO_0128	20191022_63_D3	Mon Nov 04 18:58:00 EST 2019	Sample#2731380593680973922	m	40	40x	Gen1 MCFO (40x)	NA
R11H10	attP2	pBPhsFlp2_PEST_brp_SNAP_MCFO_0128	20191022_63_D4	Mon Nov 04 18:58:00 EST 2019	Sample#2731380594545000546	m	40	40x	Gen1 MCFO (40x)	NA
R11H10	attP2	pBPhsFlp2_PEST_brp_SNAP_MCFO_0128	20191022_63_D5	Mon Nov 04 18:58:00 EST 2019	Sample#2731380595396444258	m	40	40x	Gen1 MCFO (40x)	NA
R11H10	attP2	pBPhsFlp2_PEST_brp_SNAP_MCFO_0128	20191022_63_D6	Mon Nov 04 18:58:00 EST 2019	Sample#2731380596235305058	m	40	40x	Gen1 MCFO (40x)	NA
R11H10	attP2	pBPhsFlp2_PEST_brp_SNAP_MCFO_0128	20191022_63_D7	Mon Nov 04 18:58:00 EST 2019	Sample#2731380597090943074	m	40	40x	Gen1 MCFO (40x)	NA
R11H11	attP2	57C10PEST_brp_SNAP_MCFO_X23_0099	20180828_63_J1	Wed Sep 05 17:25:06 EDT 2018	Sample#2577327274567139426	f		40x	Gen1 MCFO (40x)	NA
R11H11	attP2	57C10PEST_brp_SNAP_MCFO_X23_0099	20180828_63_J2	Wed Sep 05 17:25:06 EDT 2018	Sample#2577327274839769186	f		40x	Gen1 MCFO (40x)	NA
R11H11	attP2	57C10PEST_brp_SNAP_MCFO_X23_0099	20180828_63_J3	Wed Sep 05 17:25:06 EDT 2018	Sample#2577327275112398946	f		40x	Gen1 MCFO (40x)	NA
R11H11	attP2	57C10PEST_brp_SNAP_MCFO_X23_0099	20180828_63_J4	Wed Sep 05 17:25:06 EDT 2018	Sample#2577327275380834402	f		40x	Gen1 MCFO (40x)	NA
R11H11	attP2	57C10PEST_brp_SNAP_MCFO_X23_0099	20180828_63_J5	Wed Sep 05 17:25:06 EDT 2018	Sample#2577327275624104034	f		40x	Gen1 MCFO (40x)	NA
R11H11	attP2	57C10PEST_brp_SNAP_MCFO_X23_0099	20180828_63_J6	Wed Sep 05 17:25:06 EDT 2018	Sample#2577327275892539490	f		40x	Gen1 MCFO (40x)	NA
R11H11	attP2	pBPhsFlp2_PEST_brp_SNAP_MCFO_0128	20191203_66_D1	Tue Dec 24 12:47:28 EST 2019	Sample#2749406740675035234	m	40	40x	Gen1 MCFO (40x)	NA
R11H11	attP2	pBPhsFlp2_PEST_brp_SNAP_MCFO_0128	20191203_66_D2	Tue Dec 24 12:47:28 EST 2019	Sample#2749406741778137186	m	40	40x	Gen1 MCFO (40x)	NA
R11H11	attP2	pBPhsFlp2_PEST_brp_SNAP_MCFO_0128	20191203_66_D3	Tue Dec 24 12:47:29 EST 2019	Sample#2749406742872850530	m	40	40x	Gen1 MCFO (40x)	NA
R11H11	attP2	pBPhsFlp2_PEST_brp_SNAP_MCFO_0128	20191203_66_D4	Tue Dec 24 12:47:29 EST 2019	Sample#2749406743904649314	m	40	40x	Gen1 MCFO (40x)	NA
R11H11	attP2	pBPhsFlp2_PEST_brp_SNAP_MCFO_0128	20191203_66_D5	Tue Dec 24 12:47:29 EST 2019	Sample#2749406744940642402	m	40	40x	Gen1 MCFO (40x)	NA
R11H11	attP2	pBPhsFlp2_PEST_brp_SNAP_MCFO_0128	20191203_66_D6	Tue Dec 24 12:47:29 EST 2019	Sample#2749406745980829794	m	40	40x	Gen1 MCFO (40x)	NA
R11H11	attP2	pBPhsFlp2_PEST_brp_SNAP_MCFO_0128	20191203_66_D7	Tue Dec 24 12:47:29 EST 2019	Sample#2749406747012628578	m	40	40x	Gen1 MCFO (40x)	NA
R12A07	attP2	57C10PEST_brp_SNAP_MCFO_X23_0099	20181109_62_I1	Tue Nov 27 16:55:10 EST 2018	Sample#2607413031713374306	f		40x	Gen1 MCFO (40x)	NA
R12A10	attP2	57C10PEST_brp_SNAP_MCFO_X23_0099	20180831_61_A1	Wed Sep 19 13:57:29 EDT 2018	Sample#2582348455657603170	f		40x	Gen1 MCFO (40x)	NA
R12A10	attP2	57C10PEST_brp_SNAP_MCFO_X23_0099	20180831_61_A2	Wed Sep 19 13:57:29 EDT 2018	Sample#2582348455997341794	f		40x	Gen1 MCFO (40x)	NA
R12A10	attP2	57C10PEST_brp_SNAP_MCFO_X23_0099	20180831_61_A3	Wed Sep 19 13:57:29 EDT 2018	Sample#2582348456295137378	f		40x	Gen1 MCFO (40x)	NA
R12A10	attP2	57C10PEST_brp_SNAP_MCFO_X23_0099	20180831_61_A4	Wed Sep 19 13:57:29 EDT 2018	Sample#2582348456588738658	f		40x	Gen1 MCFO (40x)	NA
R12A10	attP2	57C10PEST_brp_SNAP_MCFO_X23_0099	20180831_61_A5	Wed Sep 19 13:57:29 EDT 2018	Sample#2582348456886534242	f		40x	Gen1 MCFO (40x)	NA
R12A10	attP2	57C10PEST_brp_SNAP_MCFO_X23_0099	20180831_61_A6	Wed Sep 19 13:57:29 EDT 2018	Sample#2582348457184329826	f		40x	Gen1 MCFO (40x)	NA
R12A10	attP2	pBPhsFlp2_PEST_brp_SNAP_MCFO_0128	20191218_62_D1	Tue Dec 24 13:52:59 EST 2019	Sample#2749423228874129506	m	40	40x	Gen1 MCFO (40x)	NA
R12A10	attP2	pBPhsFlp2_PEST_brp_SNAP_MCFO_0128	20191218_62_D2	Tue Dec 24 13:52:59 EST 2019	Sample#2749423229947871330	m	40	40x	Gen1 MCFO (40x)	NA
R12A10	attP2	pBPhsFlp2_PEST_brp_SNAP_MCFO_0128	20191218_62_D3	Tue Dec 24 13:53:00 EST 2019	Sample#2749423231025807458	m	40	40x	Gen1 MCFO (40x)	NA
R12A10	attP2	pBPhsFlp2_PEST_brp_SNAP_MCFO_0128	20191218_62_D4	Tue Dec 24 13:53:00 EST 2019	Sample#2749423232036634722	m	40	40x	Gen1 MCFO (40x)	NA
R12A10	attP2	pBPhsFlp2_PEST_brp_SNAP_MCFO_0128	20191218_62_D5	Tue Dec 24 13:53:00 EST 2019	Sample#2749423233047461986	m	40	40x	Gen1 MCFO (40x)	NA
R12A10	attP2	pBPhsFlp2_PEST_brp_SNAP_MCFO_0128	20191218_62_D6	Tue Dec 24 13:53:00 EST 2019	Sample#2749423234054094946	m	40	40x	Gen1 MCFO (40x)	NA
R12A10	attP2	pBPhsFlp2_PEST_brp_SNAP_MCFO_0128	20191218_62_D7	Tue Dec 24 13:53:01 EST 2019	Sample#2749423235073310818	m	40	40x	Gen1 MCFO (40x)	NA
R12A11	attP2	57C10PEST_attp18_4stop1	20161222_22_A1	Wed Jan 04 15:29:52 EST 2017	Sample#2356619164916908130	f		20x	Annotator Gen1 MCFO	Jens Goldammer
R12A11	attP2	57C10PEST_attp18_4stop1	20161222_22_A2	Wed Jan 04 15:29:52 EST 2017	Sample#2356619165063708770	f		20x	Annotator Gen1 MCFO	Jens Goldammer
R12A11	attP2	57C10PEST_attp18_4stop1	20161222_22_A3	Wed Jan 04 15:29:52 EST 2017	Sample#2356619165206315106	f		20x	Annotator Gen1 MCFO	Jens Goldammer
R12A11	attP2	57C10PEST_attp18_4stop1	20161222_22_A4	Wed Jan 04 15:29:52 EST 2017	Sample#2356619165348921442	f		20x	Annotator Gen1 MCFO	Jens Goldammer
R12A11	attP2	57C10PEST_attp18_4stop1	20161222_22_A5	Wed Jan 04 15:29:52 EST 2017	Sample#2356619165491527778	f		20x	Annotator Gen1 MCFO	Jens Goldammer
R12A11	attP2	57C10PEST_attp18_4stop1	20161222_22_A6	Wed Jan 04 15:29:52 EST 2017	Sample#2356619165629939810	f		20x	Annotator Gen1 MCFO	Jens Goldammer
R12A11	attP2	57C10PEST_attp18_4stop1	20161222_22_A7	Wed Jan 04 15:29:52 EST 2017	Sample#2356619165772546146	f		20x	Annotator Gen1 MCFO	Jens Goldammer
R12A11	attP2	57C10PEST_attp18_4stop1	20161222_22_A8	Wed Jan 04 15:29:53 EST 2017	Sample#2356619165910958178	f		20x	Annotator Gen1 MCFO	Jens Goldammer
R12A12	attP2	57C10PEST_brp_SNAP_MCFO_X23_0099	20181121_63_A1	Mon Dec 17 15:08:51 EST 2018	Sample#2614634034315133026	f		40x	Gen1 MCFO (40x)	NA
R12A12	attP2	57C10PEST_brp_SNAP_MCFO_X23_0099	20181121_63_A2	Mon Dec 17 15:08:51 EST 2018	Sample#2614634035460178018	f		40x	Gen1 MCFO (40x)	NA
R12A12	attP2	57C10PEST_brp_SNAP_MCFO_X23_0099	20181121_63_A3	Mon Dec 17 15:08:51 EST 2018	Sample#2614634036047380578	f		40x	Gen1 MCFO (40x)	NA
R12A12	attP2	57C10PEST_brp_SNAP_MCFO_X23_0099	20181121_63_A4	Mon Dec 17 15:08:51 EST 2018	Sample#2614634036609417314	f		40x	Gen1 MCFO (40x)	NA
R12A12	attP2	57C10PEST_brp_SNAP_MCFO_X23_0099	20181121_63_A5	Mon Dec 17 15:08:52 EST 2018	Sample#2614634037171454050	f		40x	Gen1 MCFO (40x)	NA
R12A12	attP2	57C10PEST_brp_SNAP_MCFO_X23_0099	20181121_63_A6	Mon Dec 17 15:08:52 EST 2018	Sample#2614634037737685090	f		40x	Gen1 MCFO (40x)	NA
R12A12	attP2	pBPhsFlp2_PEST_brp_SNAP_MCFO_0128	20191022_63_E1	Mon Nov 04 18:58:01 EST 2019	Sample#2731380597942386786	m	40	40x	Gen1 MCFO (40x)	NA
R12A12	attP2	pBPhsFlp2_PEST_brp_SNAP_MCFO_0128	20191022_63_E2	Mon Nov 04 18:58:01 EST 2019	Sample#2731380598886105186	m	40	40x	Gen1 MCFO (40x)	NA
R12A12	attP2	pBPhsFlp2_PEST_brp_SNAP_MCFO_0128	20191022_63_E3	Mon Nov 04 18:58:01 EST 2019	Sample#2731380599813046370	m	40	40x	Gen1 MCFO (40x)	NA
R12A12	attP2	pBPhsFlp2_PEST_brp_SNAP_MCFO_0128	20191022_63_E4	Mon Nov 04 18:58:01 EST 2019	Sample#2731380600677072994	m	40	40x	Gen1 MCFO (40x)	NA
R12A12	attP2	pBPhsFlp2_PEST_brp_SNAP_MCFO_0128	20191022_63_E5	Mon Nov 04 18:58:02 EST 2019	Sample#2731380601528516706	m	40	40x	Gen1 MCFO (40x)	NA
R12A12	attP2	pBPhsFlp2_PEST_brp_SNAP_MCFO_0128	20191022_63_E6	Mon Nov 04 18:58:02 EST 2019	Sample#2731380602384154722	m	40	40x	Gen1 MCFO (40x)	NA
R12A12	attP2	pBPhsFlp2_PEST_brp_SNAP_MCFO_0128	20191022_63_E7	Mon Nov 04 18:58:02 EST 2019	Sample#2731380603227209826	m	40	40x	Gen1 MCFO (40x)	NA
R12B01	attP2	57C10PEST_brp_SNAP_MCFO_X23_0099	20180831_61_B1	Wed Sep 19 13:57:29 EDT 2018	Sample#2582348457477931106	f		40x	Gen1 MCFO (40x)	NA
R12B01	attP2	57C10PEST_brp_SNAP_MCFO_X23_0099	20180831_61_B4	Wed Sep 19 13:57:30 EDT 2018	Sample#2582348457725395042	f		40x	Gen1 MCFO (40x)	NA
R12B01	attP2	pBPhsFlp2_PEST_brp_SNAP_MCFO_0128	20191203_66_E4	Tue Dec 24 12:47:30 EST 2019	Sample#2749406749428547682	m	40	40x	Gen1 MCFO (40x)	NA
R12B01	attP2	pBPhsFlp2_PEST_brp_SNAP_MCFO_0128	20191203_66_E5	Tue Dec 24 12:47:30 EST 2019	Sample#2749406750451957858	m	40	40x	Gen1 MCFO (40x)	NA
R12B10	attP2	57C10PEST_attp18_4stop1	20151223_21_F1	Thu Jan 21 10:34:59 EST 2016	Sample#2230071590442238050	f		20x, 63x	Annotator Gen1 MCFO	Jens Goldammer
R12B10	attP2	57C10PEST_attp18_4stop1	20151223_21_F2	Thu Jan 21 10:35:18 EST 2016	Sample#2230071668938637410	f		20x, 63x	Annotator Gen1 MCFO	Jens Goldammer
R12B10	attP2	57C10PEST_attp18_4stop1	20151223_21_F3	Thu Jan 21 10:35:39 EST 2016	Sample#2230071755341299810	f		20x, 63x	Annotator Gen1 MCFO	Jens Goldammer
R12C02	attP2	57C10PEST_brp_SNAP_MCFO_X23_0099	20181121_64_A1	Thu Dec 20 15:36:13 EST 2018	Sample#2615728084397064290	f		40x	Gen1 MCFO (40x)	NA
R12C02	attP2	57C10PEST_brp_SNAP_MCFO_X23_0099	20181121_64_A2	Thu Dec 20 15:36:13 EST 2018	Sample#2615728085504360546	f		40x	Gen1 MCFO (40x)	NA
R12C03	attP2	57C10PEST_brp_SNAP_MCFO_X23_0099	20181106_63_A1	Fri Nov 30 14:25:45 EST 2018	Sample#2608462593530003554	f		40x	Gen1 MCFO (40x)	NA
R12C03	attP2	57C10PEST_brp_SNAP_MCFO_X23_0099	20181106_63_A2	Fri Nov 30 14:25:45 EST 2018	Sample#2608462594138177634	f		40x	Gen1 MCFO (40x)	NA
R12C03	attP2	57C10PEST_brp_SNAP_MCFO_X23_0099	20181106_63_A3	Fri Nov 30 14:25:45 EST 2018	Sample#2608462594712797282	f		40x	Gen1 MCFO (40x)	NA
R12C03	attP2	57C10PEST_brp_SNAP_MCFO_X23_0099	20181106_63_A4	Fri Nov 30 14:25:45 EST 2018	Sample#2608462595279028322	f		40x	Gen1 MCFO (40x)	NA
R12C03	attP2	57C10PEST_brp_SNAP_MCFO_X23_0099	20181106_63_A5	Fri Nov 30 14:25:45 EST 2018	Sample#2608462595857842274	f		40x	Gen1 MCFO (40x)	NA
R12C03	attP2	57C10PEST_brp_SNAP_MCFO_X23_0099	20181106_63_A6	Fri Nov 30 14:25:45 EST 2018	Sample#2608462596436656226	f		40x	Gen1 MCFO (40x)	NA
R12C04	attP2	57C10wt_attp8_3stop1	20130610_3_G5	Thu Mar 13 18:06:13 EDT 2014	Sample#1984108686989066338	f		20x	Annotator Gen1 MCFO	Tanya Wolff
R12C04	attP2	57C10wt_attp8_3stop1	20130610_3_G6	Thu Mar 13 18:06:14 EDT 2014	Sample#1984108687584657506	f		20x	Annotator Gen1 MCFO	Tanya Wolff
R12C04	attP2	57C10wt_attp8_3stop1	20130610_3_H1	Thu Mar 13 18:06:14 EDT 2014	Sample#1984108687987310690	f		20x	Annotator Gen1 MCFO	Tanya Wolff
R12C04	attP2	57C10wt_attp8_3stop1	20130610_3_H2	Thu Mar 13 18:06:14 EDT 2014	Sample#1984108688918446178	f		20x	Annotator Gen1 MCFO	Tanya Wolff
R12C04	attP2	57C10wt_attp8_3stop1	20130610_3_H3	Thu Mar 13 18:06:14 EDT 2014	Sample#1984108690055102562	f		20x	Annotator Gen1 MCFO	Tanya Wolff
R12C04	attP2	57C10wt_attp8_3stop1	20130610_3_H4	Thu Mar 13 18:06:14 EDT 2014	Sample#1984108690600362082	f		20x	Annotator Gen1 MCFO	Tanya Wolff
R12C04	attP2	57C10wt_attp8_3stop1	20130610_3_H5	Thu Mar 13 18:06:14 EDT 2014	Sample#1984108691128844386	f		20x	Annotator Gen1 MCFO	Tanya Wolff
R12C04	attP2	57C10wt_attp8_3stop1	20130610_3_H6	Thu Mar 13 18:06:15 EDT 2014	Sample#1984108692429078626	f		20x	Annotator Gen1 MCFO	Tanya Wolff
R12C04	attP2	57C10wt_attp8_3stop1	20130610_3_I1	Thu Mar 13 18:06:15 EDT 2014	Sample#1984108693314076770	f		20x	Annotator Gen1 MCFO	Tanya Wolff
R12C04	attP2	57C10PEST_brp_SNAP_MCFO_X23_0099	20181121_63_B1	Mon Dec 17 15:08:52 EST 2018	Sample#2614634038295527522	f		40x	Gen1 MCFO (40x)	NA
R12C04	attP2	57C10PEST_brp_SNAP_MCFO_X23_0099	20181121_63_B2	Mon Dec 17 15:08:52 EST 2018	Sample#2614634038844981346	f		40x	Gen1 MCFO (40x)	NA
R12C04	attP2	57C10PEST_brp_SNAP_MCFO_X23_0099	20181121_63_B3	Mon Dec 17 15:08:52 EST 2018	Sample#2614634039394435170	f		40x	Gen1 MCFO (40x)	NA
R12C04	attP2	57C10PEST_brp_SNAP_MCFO_X23_0099	20181121_63_B4	Mon Dec 17 15:08:52 EST 2018	Sample#2614634039939694690	f		40x	Gen1 MCFO (40x)	NA
R12C04	attP2	57C10PEST_brp_SNAP_MCFO_X23_0099	20181121_63_B5	Mon Dec 17 15:08:52 EST 2018	Sample#2614634040489148514	f		40x	Gen1 MCFO (40x)	NA
R12C04	attP2	57C10PEST_brp_SNAP_MCFO_X23_0099	20181121_63_B6	Mon Dec 17 15:08:52 EST 2018	Sample#2614634041063768162	f		40x	Gen1 MCFO (40x)	NA
R12C04	attP2	pBPhsFlp2_PEST_brp_SNAP_MCFO_0128	20191011_63_H1	Tue Oct 29 18:29:59 EDT 2019	Sample#2729184119111024738	m	13	40x	Gen1 MCFO (40x)	NA
R12C04	attP2	pBPhsFlp2_PEST_brp_SNAP_MCFO_0128	20191011_63_H10	Tue Oct 29 18:30:01 EDT 2019	Sample#2729184126811766882	m	13	40x	Gen1 MCFO (40x)	NA
R12C04	attP2	pBPhsFlp2_PEST_brp_SNAP_MCFO_0128	20191011_63_H2	Tue Oct 29 18:29:59 EDT 2019	Sample#2729184119987634274	m	13	40x	Gen1 MCFO (40x)	NA
R12C04	attP2	pBPhsFlp2_PEST_brp_SNAP_MCFO_0128	20191011_63_H3	Tue Oct 29 18:30:00 EDT 2019	Sample#2729184120893603938	m	13	40x	Gen1 MCFO (40x)	NA
R12C04	attP2	pBPhsFlp2_PEST_brp_SNAP_MCFO_0128	20191011_63_H4	Tue Oct 29 18:30:00 EDT 2019	Sample#2729184121782796386	m	13	40x	Gen1 MCFO (40x)	NA
R12C04	attP2	pBPhsFlp2_PEST_brp_SNAP_MCFO_0128	20191011_63_H5	Tue Oct 29 18:30:00 EDT 2019	Sample#2729184122613268578	m	13	40x	Gen1 MCFO (40x)	NA
R12C04	attP2	pBPhsFlp2_PEST_brp_SNAP_MCFO_0128	20191011_63_H6	Tue Oct 29 18:30:00 EDT 2019	Sample#2729184123447935074	m	13	40x	Gen1 MCFO (40x)	NA
R12C04	attP2	pBPhsFlp2_PEST_brp_SNAP_MCFO_0128	20191011_63_H7	Tue Oct 29 18:30:01 EDT 2019	Sample#2729184124299378786	m	13	40x	Gen1 MCFO (40x)	NA
R12C04	attP2	pBPhsFlp2_PEST_brp_SNAP_MCFO_0128	20191011_63_H8	Tue Oct 29 18:30:01 EDT 2019	Sample#2729184125142433890	m	13	40x	Gen1 MCFO (40x)	NA
R12C04	attP2	pBPhsFlp2_PEST_brp_SNAP_MCFO_0128	20191011_63_H9	Tue Oct 29 18:30:01 EDT 2019	Sample#2729184125977100386	m	13	40x	Gen1 MCFO (40x)	NA
R12C07	attP2	57C10PEST_attp8_3stop1	20161021_20_E2	Fri Nov 04 09:08:43 EDT 2016	Sample#2334402483662618698	f		20x, 63x	Annotator Gen1 MCFO	Gabriella Sterne
R12C07	attP2	57C10PEST_attp8_3stop1	20161021_20_E3	Fri Nov 04 09:08:43 EDT 2016	Sample#2334402484551811146	f		20x	Annotator Gen1 MCFO	Gabriella Sterne
R12C07	attP2	57C10PEST_attp8_3stop1	20161021_20_E4	Fri Nov 04 09:08:43 EDT 2016	Sample#2334402485327757386	f		20x, 63x	Annotator Gen1 MCFO	Gabriella Sterne
R12C07	attP2	57C10PEST_attp8_3stop1	20161021_20_E5	Fri Nov 04 09:08:43 EDT 2016	Sample#2334402486296641610	f		20x, 63x	Annotator Gen1 MCFO	Gabriella Sterne
R12C07	attP2	57C10PEST_attp8_3stop1	20161021_20_E6	Fri Nov 04 09:08:44 EDT 2016	Sample#2334402487101947978	f		20x	Annotator Gen1 MCFO	Gabriella Sterne
R12C07	attP2	57C10PEST_attp8_3stop1	20161021_20_E7	Fri Nov 04 09:08:44 EDT 2016	Sample#2334402487894671434	f		20x, 63x	Annotator Gen1 MCFO	Gabriella Sterne
R12C07	attP2	57C10PEST_attp8_3stop1	20161021_20_E8	Fri Nov 04 09:08:44 EDT 2016	Sample#2334402488863555658	f		20x, 63x	Annotator Gen1 MCFO	Gabriella Sterne
R12C07	attP2	57C10PEST_brp_SNAP_MCFO_X23_0099	20180831_61_D1	Wed Sep 19 13:57:30 EDT 2018	Sample#2582348458237100130	f		40x	Gen1 MCFO (40x)	NA
R12C07	attP2	57C10PEST_brp_SNAP_MCFO_X23_0099	20180831_61_D2	Wed Sep 19 13:57:30 EDT 2018	Sample#2582348458560061538	f		40x	Gen1 MCFO (40x)	NA
R12C07	attP2	57C10PEST_brp_SNAP_MCFO_X23_0099	20180831_61_D3	Wed Sep 19 13:57:30 EDT 2018	Sample#2582348458891411554	f		40x	Gen1 MCFO (40x)	NA
R12C07	attP2	57C10PEST_brp_SNAP_MCFO_X23_0099	20180831_61_D4	Wed Sep 19 13:57:30 EDT 2018	Sample#2582348459214372962	f		40x	Gen1 MCFO (40x)	NA
R12C07	attP2	57C10PEST_brp_SNAP_MCFO_X23_0099	20180831_61_D5	Wed Sep 19 13:57:30 EDT 2018	Sample#2582348459533140066	f		40x	Gen1 MCFO (40x)	NA
R12C07	attP2	57C10PEST_brp_SNAP_MCFO_X23_0099	20180831_61_D6	Wed Sep 19 13:57:30 EDT 2018	Sample#2582348459851907170	f		40x	Gen1 MCFO (40x)	NA
R12C07	attP2	57C10PEST_brp_SNAP_MCFO_X23_0099	20180831_61_E1	Wed Sep 19 13:57:30 EDT 2018	Sample#2582348460174868578	f		40x	Gen1 MCFO (40x)	NA
R12C11	attP2	57C10L_brp_SNAP_MCFO_X23_0117	20190531_64_J2	Tue Jun 11 14:16:06 EDT 2019	Sample#2678385924542300258	f		40x	Gen1 MCFO (40x)	NA
R12C11	attP2	57C10L_brp_SNAP_MCFO_X23_0117	20190531_64_J3	Tue Jun 11 14:16:06 EDT 2019	Sample#2678385924991090786	f		40x	Gen1 MCFO (40x)	NA
R12C11	attP2	57C10L_brp_SNAP_MCFO_X23_0117	20190531_64_J4	Tue Jun 11 14:16:06 EDT 2019	Sample#2678385925435687010	f		40x	Gen1 MCFO (40x)	NA
R12C11	attP2	57C10L_brp_SNAP_MCFO_X23_0117	20190531_64_J5	Tue Jun 11 14:16:06 EDT 2019	Sample#2678385925880283234	f		40x	Gen1 MCFO (40x)	NA
R12C11	attP2	57C10PEST_brp_SNAP_MCFO_X23_0099	20190115_66_A3	Wed Jan 23 12:41:02 EST 2019	Sample#2628005185787527266	f		40x	Gen1 MCFO (40x)	NA
R12C11	attP2	57C10PEST_brp_SNAP_MCFO_X23_0099	20190115_66_A4	Wed Jan 23 12:41:02 EST 2019	Sample#2628005186404089954	f		40x	Gen1 MCFO (40x)	NA
R12C11	attP2	57C10PEST_brp_SNAP_MCFO_X23_0099	20190115_66_A6	Wed Jan 23 12:41:02 EST 2019	Sample#2628005186995486818	f		40x	Gen1 MCFO (40x)	NA
R12D02	attP2	57C10PEST_brp_SNAP_MCFO_X23_0099	20181121_64_B1	Thu Dec 20 15:36:13 EST 2018	Sample#2615728086607462498	f		40x	Gen1 MCFO (40x)	NA
R12D02	attP2	57C10PEST_brp_SNAP_MCFO_X23_0099	20181121_64_B2	Thu Dec 20 15:36:13 EST 2018	Sample#2615728087697981538	f		40x	Gen1 MCFO (40x)	NA
R12D02	attP2	57C10PEST_brp_SNAP_MCFO_X23_0099	20181121_64_B3	Thu Dec 20 15:36:14 EST 2018	Sample#2615728089732218978	f		40x	Gen1 MCFO (40x)	NA
R12D02	attP2	57C10PEST_brp_SNAP_MCFO_X23_0099	20181121_64_B4	Thu Dec 20 15:36:14 EST 2018	Sample#2615728090860486754	f		40x	Gen1 MCFO (40x)	NA
R12D02	attP2	57C10PEST_brp_SNAP_MCFO_X23_0099	20181121_64_B5	Thu Dec 20 15:36:15 EST 2018	Sample#2615728092206858338	f		40x	Gen1 MCFO (40x)	NA
R12D02	attP2	57C10PEST_brp_SNAP_MCFO_X23_0099	20181121_64_B6	Thu Dec 20 15:36:12 EST 2018	Sample#2615728083281379426	f		40x	Gen1 MCFO (40x)	NA
R12D02	attP2	pBPhsFlp2_PEST_brp_SNAP_MCFO_0128	20191011_63_I1	Tue Oct 29 18:30:01 EDT 2019	Sample#2729184127646433378	m	13	40x	Gen1 MCFO (40x)	NA
R12D02	attP2	pBPhsFlp2_PEST_brp_SNAP_MCFO_0128	20191011_63_I10	Tue Oct 29 18:30:03 EDT 2019	Sample#2729184135355564130	m	13	40x	Gen1 MCFO (40x)	NA
R12D02	attP2	pBPhsFlp2_PEST_brp_SNAP_MCFO_0128	20191011_63_I2	Tue Oct 29 18:30:02 EDT 2019	Sample#2729184128556597346	m	13	40x	Gen1 MCFO (40x)	NA
R12D02	attP2	pBPhsFlp2_PEST_brp_SNAP_MCFO_0128	20191011_63_I3	Tue Oct 29 18:30:02 EDT 2019	Sample#2729184129449984098	m	13	40x	Gen1 MCFO (40x)	NA
R12D02	attP2	pBPhsFlp2_PEST_brp_SNAP_MCFO_0128	20191011_63_I4	Tue Oct 29 18:30:02 EDT 2019	Sample#2729184130355953762	m	13	40x	Gen1 MCFO (40x)	NA
R12D02	attP2	pBPhsFlp2_PEST_brp_SNAP_MCFO_0128	20191011_63_I5	Tue Oct 29 18:30:02 EDT 2019	Sample#2729184131190620258	m	13	40x	Gen1 MCFO (40x)	NA
R12D02	attP2	pBPhsFlp2_PEST_brp_SNAP_MCFO_0128	20191011_63_I6	Tue Oct 29 18:30:02 EDT 2019	Sample#2729184132025286754	m	13	40x	Gen1 MCFO (40x)	NA
R12D02	attP2	pBPhsFlp2_PEST_brp_SNAP_MCFO_0128	20191011_63_I7	Tue Oct 29 18:30:03 EDT 2019	Sample#2729184132859953250	m	13	40x	Gen1 MCFO (40x)	NA
R12D02	attP2	pBPhsFlp2_PEST_brp_SNAP_MCFO_0128	20191011_63_I8	Tue Oct 29 18:30:03 EDT 2019	Sample#2729184133690425442	m	13	40x	Gen1 MCFO (40x)	NA
R12D02	attP2	pBPhsFlp2_PEST_brp_SNAP_MCFO_0128	20191011_63_I9	Tue Oct 29 18:30:03 EDT 2019	Sample#2729184134525091938	m	13	40x	Gen1 MCFO (40x)	NA
R12D04	attP2	57C10PEST_attp18_4stop1	20161123_20_G1	Wed Nov 30 12:35:44 EST 2016	Sample#2343891765666250897	f		20x, 63x	Annotator Gen1 MCFO	Masayoshi Ito
R12D04	attP2	57C10PEST_attp18_4stop1	20161123_20_G2	Wed Nov 30 12:35:44 EST 2016	Sample#2343891765913714833	f		20x, 63x	Annotator Gen1 MCFO	Masayoshi Ito
R12D04	attP2	57C10PEST_attp18_4stop1	20161123_20_G3	Wed Nov 30 12:35:44 EST 2016	Sample#2343891766123430033	f		20x	Annotator Gen1 MCFO	Masayoshi Ito
R12D04	attP2	57C10PEST_attp18_4stop1	20161123_20_G4	Wed Nov 30 12:35:44 EST 2016	Sample#2343891766328950929	f		20x	Annotator Gen1 MCFO	Masayoshi Ito
R12D04	attP2	57C10PEST_attp18_4stop1	20161123_20_G5	Wed Nov 30 12:35:44 EST 2016	Sample#2343891766534471825	f		20x	Annotator Gen1 MCFO	Masayoshi Ito
R12D04	attP2	57C10PEST_attp18_4stop1	20161123_20_G6	Wed Nov 30 12:35:44 EST 2016	Sample#2343891766739992721	f		20x, 63x	Annotator Gen1 MCFO	Masayoshi Ito
R12D04	attP2	57C10PEST_attp18_4stop1	20161123_20_G7	Wed Nov 30 12:35:44 EST 2016	Sample#2343891767000039569	f		20x	Annotator Gen1 MCFO	Masayoshi Ito
R12D04	attP2	57C10PEST_attp18_4stop1	20161123_20_G8	Wed Nov 30 12:35:44 EST 2016	Sample#2343891767205560465	f		20x, 63x	Annotator Gen1 MCFO	Masayoshi Ito
R12D05	attP2	57C10PEST_attp18_4stop1	20160519_19_G1	Fri Jun 24 21:22:35 EDT 2016	Sample#2286389581861355594	f		20x, 63x	Annotator Gen1 MCFO	Masayoshi Ito
R12D05	attP2	57C10PEST_attp18_4stop1	20160519_19_G2	Fri Jun 24 21:22:37 EDT 2016	Sample#2286389588450607178	f		20x, 63x	Annotator Gen1 MCFO	Masayoshi Ito
R12D05	attP2	57C10PEST_attp18_4stop1	20160519_19_G3	Fri Jun 24 21:22:41 EDT 2016	Sample#2286389603365552202	f		20x, 63x	Annotator Gen1 MCFO	Masayoshi Ito
R12D05	attP2	57C10PEST_attp18_4stop1	20160519_19_G4	Wed May 25 16:58:11 EDT 2016	Sample#2275451405114277986	f		20x	Annotator Gen1 MCFO	Masayoshi Ito
R12D05	attP2	57C10PEST_attp18_4stop1	20160519_19_G5	Wed May 25 16:58:11 EDT 2016	Sample#2275451405705674850	f		20x	Annotator Gen1 MCFO	Masayoshi Ito
R12D05	attP2	57C10PEST_attp18_4stop1	20160519_19_G6	Fri Jun 24 21:22:43 EDT 2016	Sample#2286389614325268554	f		20x, 63x	Annotator Gen1 MCFO	Masayoshi Ito
R12D05	attP2	57C10PEST_attp18_4stop1	20160519_19_G7	Wed May 25 16:58:11 EDT 2016	Sample#2275451406896857186	f		20x	Annotator Gen1 MCFO	Masayoshi Ito
R12D05	attP2	57C10PEST_attp18_4stop1	20160519_19_G8	Fri Jun 24 21:22:45 EDT 2016	Sample#2286389623439491146	f		20x, 63x	Annotator Gen1 MCFO	Masayoshi Ito
R12D07	attP2	57C10PEST_brp_SNAP_MCFO_X23_0099	20181121_63_C1	Mon Dec 17 15:08:53 EST 2018	Sample#2614634041650970722	f		40x	Gen1 MCFO (40x)	NA
R12D07	attP2	57C10PEST_brp_SNAP_MCFO_X23_0099	20181121_63_C2	Mon Dec 17 15:08:53 EST 2018	Sample#2614634042229784674	f		40x	Gen1 MCFO (40x)	NA
R12D07	attP2	57C10PEST_brp_SNAP_MCFO_X23_0099	20181121_63_C3	Mon Dec 17 15:08:53 EST 2018	Sample#2614634042800210018	f		40x	Gen1 MCFO (40x)	NA
R12D07	attP2	57C10PEST_brp_SNAP_MCFO_X23_0099	20181121_63_C4	Mon Dec 17 15:08:53 EST 2018	Sample#2614634043353858146	f		40x	Gen1 MCFO (40x)	NA
R12D07	attP2	57C10PEST_brp_SNAP_MCFO_X23_0099	20181121_63_C5	Mon Dec 17 15:08:53 EST 2018	Sample#2614634043903311970	f		40x	Gen1 MCFO (40x)	NA
R12D07	attP2	57C10PEST_brp_SNAP_MCFO_X23_0099	20181121_63_C6	Mon Dec 17 15:08:53 EST 2018	Sample#2614634044452765794	f		40x	Gen1 MCFO (40x)	NA
R12D08	attP2	57C10PEST_brp_SNAP_MCFO_X23_0099	20181221_63_E1	Tue Jan 22 15:27:04 EST 2019	Sample#2627684583671332962	f		40x	Gen1 MCFO (40x)	NA
R12D08	attP2	57C10PEST_brp_SNAP_MCFO_X23_0099	20181221_63_E2	Tue Jan 22 15:27:04 EST 2019	Sample#2627684584279507042	f		40x	Gen1 MCFO (40x)	NA
R12D08	attP2	57C10PEST_brp_SNAP_MCFO_X23_0099	20181221_63_E3	Wed Jan 23 16:22:00 EST 2019	Sample#2628060792867520610	f		40x	Gen1 MCFO (40x)	NA
R12D08	attP2	57C10PEST_brp_SNAP_MCFO_X23_0099	20181221_63_E4	Wed Jan 23 16:22:00 EST 2019	Sample#2628060793588940898	f		40x	Gen1 MCFO (40x)	NA
R12D09	attP2	57C10PEST_attp8_3stop1	20161222_28_F1	Fri Dec 30 13:07:35 EST 2016	Sample#2354771417033080930	f		20x, 63x	Annotator Gen1 MCFO	Gabriella Sterne
R12D09	attP2	57C10PEST_attp8_3stop1	20161222_28_F2	Fri Dec 30 13:07:35 EST 2016	Sample#2354771417175687266	f		20x, 63x	Annotator Gen1 MCFO	Gabriella Sterne
R12D09	attP2	57C10PEST_attp8_3stop1	20161222_28_F3	Fri Dec 30 13:07:35 EST 2016	Sample#2354771417314099298	f		20x, 63x	Annotator Gen1 MCFO	Gabriella Sterne
R12D09	attP2	57C10PEST_attp8_3stop1	20170217_22_A1	Tue Feb 28 12:40:14 EST 2017	Sample#2376507805919084642	f		20x, 63x	Annotator Gen1 MCFO	Gabriella Sterne
R12D09	attP2	57C10PEST_attp8_3stop1	20170217_22_A2	Tue Feb 28 12:40:14 EST 2017	Sample#2376507806082662498	f		20x, 63x	Annotator Gen1 MCFO	Gabriella Sterne
R12D09	attP2	57C10PEST_attp8_3stop1	20170217_22_A3	Tue Feb 28 12:40:14 EST 2017	Sample#2376507806237851746	f		20x, 63x	Annotator Gen1 MCFO	Gabriella Sterne
R12D09	attP2	57C10PEST_attp8_3stop1	20170217_22_A4	Tue Feb 28 12:40:14 EST 2017	Sample#2376507806397235298	f		20x, 63x	Annotator Gen1 MCFO	Gabriella Sterne
R12D09	attP2	57C10PEST_attp8_3stop1	20170217_22_A5	Tue Feb 28 12:40:14 EST 2017	Sample#2376507806548230242	f		20x, 63x	Annotator Gen1 MCFO	Gabriella Sterne
R12D09	attP2	57C10PEST_attp8_3stop1	20170217_22_A6	Tue Feb 28 12:40:14 EST 2017	Sample#2376507806707613794	f		20x	Annotator Gen1 MCFO	Gabriella Sterne
R12D09	attP2	57C10PEST_brp_SNAP_MCFO_X23_0099	20180831_61_F1	Wed Sep 19 13:57:30 EDT 2018	Sample#2582348460476858466	f		40x	Gen1 MCFO (40x)	NA
R12D09	attP2	57C10PEST_brp_SNAP_MCFO_X23_0099	20180831_61_F2	Wed Sep 19 13:57:30 EDT 2018	Sample#2582348461072449634	f		40x	Gen1 MCFO (40x)	NA
R12D09	attP2	57C10PEST_brp_SNAP_MCFO_X23_0099	20180831_61_F3	Wed Sep 19 13:57:30 EDT 2018	Sample#2582348461370245218	f		40x	Gen1 MCFO (40x)	NA
R12D09	attP2	57C10PEST_brp_SNAP_MCFO_X23_0099	20180831_61_F4	Wed Sep 19 13:57:30 EDT 2018	Sample#2582348461668040802	f		40x	Gen1 MCFO (40x)	NA
R12D09	attP2	57C10PEST_brp_SNAP_MCFO_X23_0099	20180831_61_F5	Wed Sep 19 13:57:31 EDT 2018	Sample#2582348461965836386	f		40x	Gen1 MCFO (40x)	NA
R12D09	attP2	57C10PEST_brp_SNAP_MCFO_X23_0099	20180831_61_F6	Wed Sep 19 13:57:31 EDT 2018	Sample#2582348462259437666	f		40x	Gen1 MCFO (40x)	NA
R12D09	attP2	pBPhsFlp2_PEST_brp_SNAP_MCFO_0128	20191203_66_F1	Tue Dec 24 12:47:31 EST 2019	Sample#2749406751479562338	m	40	40x	Gen1 MCFO (40x)	NA
R12D09	attP2	pBPhsFlp2_PEST_brp_SNAP_MCFO_0128	20191203_66_F2	Tue Dec 24 12:47:31 EST 2019	Sample#2749406752561692770	m	40	40x	Gen1 MCFO (40x)	NA
R12D09	attP2	pBPhsFlp2_PEST_brp_SNAP_MCFO_0128	20191203_66_F3	Tue Dec 24 12:47:31 EST 2019	Sample#2749406753660600418	m	40	40x	Gen1 MCFO (40x)	NA
R12D09	attP2	pBPhsFlp2_PEST_brp_SNAP_MCFO_0128	20191203_66_F4	Tue Dec 24 12:47:31 EST 2019	Sample#2749406754696593506	m	40	40x	Gen1 MCFO (40x)	NA
R12D09	attP2	pBPhsFlp2_PEST_brp_SNAP_MCFO_0128	20191203_66_F5	Tue Dec 24 12:47:32 EST 2019	Sample#2749406755732586594	m	40	40x	Gen1 MCFO (40x)	NA
R12D09	attP2	pBPhsFlp2_PEST_brp_SNAP_MCFO_0128	20191203_66_F6	Tue Dec 24 12:47:32 EST 2019	Sample#2749406756764385378	m	40	40x	Gen1 MCFO (40x)	NA
R12D11	attP2	57C10PEST_brp_SNAP_MCFO_X23_0099	20180831_61_G1	Wed Sep 19 13:57:31 EDT 2018	Sample#2582348462553038946	f		40x	Gen1 MCFO (40x)	NA
R12D11	attP2	57C10PEST_brp_SNAP_MCFO_X23_0099	20180831_61_G2	Wed Sep 19 13:57:33 EDT 2018	Sample#2582348472141217890	f		40x	Gen1 MCFO (40x)	NA
R12D11	attP2	57C10PEST_brp_SNAP_MCFO_X23_0099	20180831_61_G3	Wed Sep 19 13:57:33 EDT 2018	Sample#2582348472472567906	f		40x	Gen1 MCFO (40x)	NA
R12D11	attP2	57C10PEST_brp_SNAP_MCFO_X23_0099	20180831_61_G4	Wed Sep 19 13:57:33 EDT 2018	Sample#2582348472782946402	f		40x	Gen1 MCFO (40x)	NA
R12D11	attP2	57C10PEST_brp_SNAP_MCFO_X23_0099	20180831_61_G5	Wed Sep 19 13:57:33 EDT 2018	Sample#2582348473084936290	f		40x	Gen1 MCFO (40x)	NA
R12D11	attP2	57C10PEST_brp_SNAP_MCFO_X23_0099	20180831_61_G6	Wed Sep 19 13:57:33 EDT 2018	Sample#2582348473395314786	f		40x	Gen1 MCFO (40x)	NA
R12D11	attP2	pBPhsFlp2_PEST_brp_SNAP_MCFO_0128	20191203_66_G1	Tue Dec 24 12:47:32 EST 2019	Sample#2749406757796184162	m	40	40x	Gen1 MCFO (40x)	NA
R12D11	attP2	pBPhsFlp2_PEST_brp_SNAP_MCFO_0128	20191203_66_G2	Tue Dec 24 12:47:32 EST 2019	Sample#2749406758890897506	m	40	40x	Gen1 MCFO (40x)	NA
R12D11	attP2	pBPhsFlp2_PEST_brp_SNAP_MCFO_0128	20191203_66_G3	Tue Dec 24 12:47:33 EST 2019	Sample#2749406759989805154	m	40	40x	Gen1 MCFO (40x)	NA
R12D11	attP2	pBPhsFlp2_PEST_brp_SNAP_MCFO_0128	20191203_66_G4	Tue Dec 24 12:47:33 EST 2019	Sample#2749406761101295714	m	40	40x	Gen1 MCFO (40x)	NA
R12D11	attP2	pBPhsFlp2_PEST_brp_SNAP_MCFO_0128	20191203_66_G5	Tue Dec 24 12:47:33 EST 2019	Sample#2749406762128900194	m	40	40x	Gen1 MCFO (40x)	NA
R12D11	attP2	pBPhsFlp2_PEST_brp_SNAP_MCFO_0128	20191203_66_G6	Tue Dec 24 12:47:33 EST 2019	Sample#2749406763164893282	m	40	40x	Gen1 MCFO (40x)	NA
R12D11	attP2	pBPhsFlp2_PEST_brp_SNAP_MCFO_0128	20191203_66_G7	Tue Dec 24 12:47:34 EST 2019	Sample#2749406764192497762	m	40	40x	Gen1 MCFO (40x)	NA
R12D12	attP2	57C10PEST_attp8_3stop1	20130520_2_D2	Sat Feb 22 05:55:11 EST 2014	Sample#1977054443945852935	f		20x	Annotator Gen1 MCFO	Tanya Wolff
R12D12	attP2	57C10PEST_attp8_3stop1	20130520_2_D3	Sat Feb 22 05:55:11 EST 2014	Sample#1977054444524666887	f		20x	Annotator Gen1 MCFO	Tanya Wolff
R12D12	attP2	57C10PEST_attp8_3stop1	20130520_2_D5	Sat Feb 22 05:55:11 EST 2014	Sample#1977054445099286535	f		20x	Annotator Gen1 MCFO	Tanya Wolff
R12D12	attP2	57C10PEST_attp8_3stop1	20130520_2_E1	Sat Feb 22 05:55:11 EST 2014	Sample#1977054446571487239	f		20x	Annotator Gen1 MCFO	Tanya Wolff
R12D12	attP2	57C10PEST_attp8_3stop1	20130520_2_E2	Sat Feb 22 05:55:12 EST 2014	Sample#1977054447171272711	f		20x	Annotator Gen1 MCFO	Tanya Wolff
R12D12	attP2	57C10wt_attp8_3stop1	20130606_3_B6	Thu Apr 24 20:10:05 EDT 2014	Sample#1999360149080244322	f		20x	Annotator Gen1 MCFO	Tanya Wolff
R12D12	attP2	57C10wt_attp8_3stop1	20130606_3_C1	Thu Apr 24 20:10:06 EDT 2014	Sample#1999360149801664610	f		20x	Annotator Gen1 MCFO	Tanya Wolff
R12D12	attP2	57C10wt_attp8_3stop1	20130606_3_C2	Thu Apr 24 20:10:06 EDT 2014	Sample#1999360150548250722	f		20x	Annotator Gen1 MCFO	Tanya Wolff
R12D12	attP2	57C10wt_attp8_3stop1	20130606_3_C3	Thu Apr 24 20:10:06 EDT 2014	Sample#1999360151219339362	f		20x	Annotator Gen1 MCFO	Tanya Wolff
R12D12	attP2	57C10wt_attp8_3stop1	20130606_3_C4	Thu Apr 24 20:10:06 EDT 2014	Sample#1999360152058200162	f		20x	Annotator Gen1 MCFO	Tanya Wolff
R12D12	attP2	57C10wt_attp8_3stop1	20130606_3_C5	Thu Apr 24 20:10:06 EDT 2014	Sample#1999360152821563490	f		20x	Annotator Gen1 MCFO	Tanya Wolff
R12D12	attP2	57C10wt_attp8_3stop1	20130606_3_C6	Thu Apr 24 20:10:06 EDT 2014	Sample#1999360153459097698	f		20x	Annotator Gen1 MCFO	Tanya Wolff
R12D12	attP2	57C10wt_attp8_3stop1	20130606_3_D1	Thu Apr 24 20:10:07 EDT 2014	Sample#1999360154482507874	f		20x	Annotator Gen1 MCFO	Tanya Wolff
R12D12	attP2	57C10wt_attp8_3stop1	20130606_3_D2	Thu Apr 24 20:10:07 EDT 2014	Sample#1999360155149402210	f		20x	Annotator Gen1 MCFO	Tanya Wolff
R12D12	attP2	57C10wt_attp8_3stop1	20130612_2_A1	Thu Apr 24 20:10:27 EDT 2014	Sample#1999360241149411426	f		20x	Annotator Gen1 MCFO	Tanya Wolff
R12D12	attP2	57C10wt_attp8_3stop1	20130612_2_A2	Thu Apr 24 20:10:28 EDT 2014	Sample#1999360242252513378	f		20x	Annotator Gen1 MCFO	Tanya Wolff
R12D12	attP2	57C10wt_attp8_3stop1	20130612_2_A3	Thu Apr 24 20:10:28 EDT 2014	Sample#1999360243141705826	f		20x	Annotator Gen1 MCFO	Tanya Wolff
R12D12	attP2	57C10wt_attp8_3stop1	20130612_2_A4	Thu Apr 24 20:10:28 EDT 2014	Sample#1999360244060258402	f		20x	Annotator Gen1 MCFO	Tanya Wolff
R12D12	attP2	57C10wt_attp8_3stop1	20130612_2_A6	Thu Apr 24 20:10:28 EDT 2014	Sample#1999360245998026850	f		20x	Annotator Gen1 MCFO	Tanya Wolff
R12D12	attP2	57C10wt_attp8_3stop1	20130612_2_B1	Thu Apr 24 20:10:29 EDT 2014	Sample#1999360246996271202	f		20x	Annotator Gen1 MCFO	Tanya Wolff
R12D12	attP2	57C10wt_attp8_3stop1	20130612_2_B3	Thu Apr 24 20:10:29 EDT 2014	Sample#1999360248556552290	f		20x	Annotator Gen1 MCFO	Tanya Wolff
R12D12	attP2	57C10PEST_brp_SNAP_MCFO_X23_0099	20180831_61_H1	Wed Sep 19 13:57:33 EDT 2018	Sample#2582348473693110370	f		40x	Gen1 MCFO (40x)	NA
R12D12	attP2	57C10PEST_brp_SNAP_MCFO_X23_0099	20180831_61_H2	Wed Sep 19 13:57:33 EDT 2018	Sample#2582348473995100258	f		40x	Gen1 MCFO (40x)	NA
R12D12	attP2	57C10PEST_brp_SNAP_MCFO_X23_0099	20180831_61_H3	Wed Sep 19 13:57:33 EDT 2018	Sample#2582348474292895842	f		40x	Gen1 MCFO (40x)	NA
R12D12	attP2	57C10PEST_brp_SNAP_MCFO_X23_0099	20180831_61_H4	Wed Sep 19 13:57:34 EDT 2018	Sample#2582348474590691426	f		40x	Gen1 MCFO (40x)	NA
R12D12	attP2	57C10PEST_brp_SNAP_MCFO_X23_0099	20180831_61_H5	Wed Sep 19 13:57:34 EDT 2018	Sample#2582348474884292706	f		40x	Gen1 MCFO (40x)	NA
R12D12	attP2	57C10PEST_brp_SNAP_MCFO_X23_0099	20180831_61_H6	Wed Sep 19 13:57:34 EDT 2018	Sample#2582348475173699682	f		40x	Gen1 MCFO (40x)	NA
R12D12	attP2	pBPhsFlp2_PEST_brp_SNAP_MCFO_0128	20191203_66_H1	Tue Dec 24 12:47:34 EST 2019	Sample#2749406765228490850	m	40	40x	Gen1 MCFO (40x)	NA
R12D12	attP2	pBPhsFlp2_PEST_brp_SNAP_MCFO_0128	20191203_66_H2	Tue Dec 24 12:47:34 EST 2019	Sample#2749406766331592802	m	40	40x	Gen1 MCFO (40x)	NA
R12D12	attP2	pBPhsFlp2_PEST_brp_SNAP_MCFO_0128	20191203_66_H3	Tue Dec 24 12:47:34 EST 2019	Sample#2749406767447277666	m	40	40x	Gen1 MCFO (40x)	NA
R12D12	attP2	pBPhsFlp2_PEST_brp_SNAP_MCFO_0128	20191203_66_H4	Tue Dec 24 12:47:35 EST 2019	Sample#2749406768546185314	m	40	40x	Gen1 MCFO (40x)	NA
R12D12	attP2	pBPhsFlp2_PEST_brp_SNAP_MCFO_0128	20191203_66_H5	Tue Dec 24 12:47:35 EST 2019	Sample#2749406769586372706	m	40	40x	Gen1 MCFO (40x)	NA
R12D12	attP2	pBPhsFlp2_PEST_brp_SNAP_MCFO_0128	20191203_66_H6	Tue Dec 24 12:47:35 EST 2019	Sample#2749406770618171490	m	40	40x	Gen1 MCFO (40x)	NA
R12E03	attP2	57C10PEST_brp_SNAP_MCFO_X23_0099	20181121_64_C1	Thu Dec 20 15:36:13 EST 2018	Sample#2615728084980072546	f		40x	Gen1 MCFO (40x)	NA
R12E03	attP2	57C10PEST_brp_SNAP_MCFO_X23_0099	20181121_64_C2	Thu Dec 20 15:36:13 EST 2018	Sample#2615728087131750498	f		40x	Gen1 MCFO (40x)	NA
R12E03	attP2	57C10PEST_brp_SNAP_MCFO_X23_0099	20181121_64_C3	Thu Dec 20 15:36:14 EST 2018	Sample#2615728089723830370	f		40x	Gen1 MCFO (40x)	NA
R12E03	attP2	57C10PEST_brp_SNAP_MCFO_X23_0099	20181121_64_C4	Thu Dec 20 15:36:15 EST 2018	Sample#2615728092211052642	f		40x	Gen1 MCFO (40x)	NA
R12E03	attP2	57C10PEST_brp_SNAP_MCFO_X23_0099	20181121_64_C5	Thu Dec 20 15:36:12 EST 2018	Sample#2615728082169888866	f		40x	Gen1 MCFO (40x)	NA
R12E03	attP2	57C10PEST_brp_SNAP_MCFO_X23_0099	20181121_64_C6	Thu Dec 20 15:36:13 EST 2018	Sample#2615728083860193378	f		40x	Gen1 MCFO (40x)	NA
R12E03	attP2	pBPhsFlp2_PEST_brp_SNAP_MCFO_0128	20191011_63_J1	Tue Oct 29 18:30:03 EDT 2019	Sample#2729184136194424930	m	13	40x	Gen1 MCFO (40x)	NA
R12E03	attP2	pBPhsFlp2_PEST_brp_SNAP_MCFO_0128	20191011_63_J10	Tue Oct 29 18:30:05 EDT 2019	Sample#2729184143890972770	m	13	40x	Gen1 MCFO (40x)	NA
R12E03	attP2	pBPhsFlp2_PEST_brp_SNAP_MCFO_0128	20191011_63_J2	Tue Oct 29 18:30:04 EDT 2019	Sample#2729184137096200290	m	13	40x	Gen1 MCFO (40x)	NA
R12E03	attP2	pBPhsFlp2_PEST_brp_SNAP_MCFO_0128	20191011_63_J3	Tue Oct 29 18:30:04 EDT 2019	Sample#2729184138002169954	m	13	40x	Gen1 MCFO (40x)	NA
R12E03	attP2	pBPhsFlp2_PEST_brp_SNAP_MCFO_0128	20191011_63_J4	Tue Oct 29 18:30:04 EDT 2019	Sample#2729184138908139618	m	13	40x	Gen1 MCFO (40x)	NA
R12E03	attP2	pBPhsFlp2_PEST_brp_SNAP_MCFO_0128	20191011_63_J5	Tue Oct 29 18:30:04 EDT 2019	Sample#2729184139751194722	m	13	40x	Gen1 MCFO (40x)	NA
R12E03	attP2	pBPhsFlp2_PEST_brp_SNAP_MCFO_0128	20191011_63_J6	Tue Oct 29 18:30:04 EDT 2019	Sample#2729184140585861218	m	13	40x	Gen1 MCFO (40x)	NA
R12E03	attP2	pBPhsFlp2_PEST_brp_SNAP_MCFO_0128	20191011_63_J7	Tue Oct 29 18:30:05 EDT 2019	Sample#2729184141416333410	m	13	40x	Gen1 MCFO (40x)	NA
R12E03	attP2	pBPhsFlp2_PEST_brp_SNAP_MCFO_0128	20191011_63_J8	Tue Oct 29 18:30:05 EDT 2019	Sample#2729184142238416994	m	13	40x	Gen1 MCFO (40x)	NA
R12E03	attP2	pBPhsFlp2_PEST_brp_SNAP_MCFO_0128	20191011_63_J9	Tue Oct 29 18:30:05 EDT 2019	Sample#2729184143068889186	m	13	40x	Gen1 MCFO (40x)	NA
R12E04	attP2	57C10PEST_attp18_4stop1	20160407_19_B1	Mon May 09 16:44:17 EDT 2016	Sample#2269649705006792802	f		20x, 63x	Annotator Gen1 MCFO	Jens Goldammer
R12E04	attP2	57C10PEST_attp18_4stop1	20160407_19_B2	Wed Apr 20 15:53:06 EDT 2016	Sample#2262751453867147362	f		20x	Annotator Gen1 MCFO	Jens Goldammer
R12E04	attP2	57C10PEST_attp18_4stop1	20160407_19_B3	Mon May 09 16:44:44 EDT 2016	Sample#2269649817955205218	f		20x, 63x	Annotator Gen1 MCFO	Jens Goldammer
R12E04	attP2	57C10PEST_attp18_4stop1	20160407_19_B4	Mon May 09 16:44:51 EDT 2016	Sample#2269649845625028706	f		20x, 63x	Annotator Gen1 MCFO	Jens Goldammer
R12E04	attP2	57C10PEST_attp18_4stop1	20160407_19_B5	Wed Apr 20 15:53:06 EDT 2016	Sample#2262751455188353122	f		20x	Annotator Gen1 MCFO	Jens Goldammer
R12E04	attP2	57C10PEST_attp18_4stop1	20160407_19_B6	Mon May 09 16:44:58 EDT 2016	Sample#2269649875949846626	f		20x, 63x	Annotator Gen1 MCFO	Jens Goldammer
R12E04	attP2	57C10PEST_attp18_4stop1	20160407_19_B7	Mon May 09 16:45:04 EDT 2016	Sample#2269649901992280162	f		20x, 63x	Annotator Gen1 MCFO	Jens Goldammer
R12E04	attP2	57C10PEST_attp18_4stop1	20160407_19_B8	Mon May 09 16:45:12 EDT 2016	Sample#2269649932791054434	f		20x, 63x	Annotator Gen1 MCFO	Jens Goldammer
R12E04	attP2	57C10PEST_attp18_4stop1	20160407_19_C1	Tue May 17 09:34:51 EDT 2016	Sample#2272440736513261666	f		20x, 63x	Annotator Gen1 MCFO	Jens Goldammer
R12E04	attP2	57C10PEST_attp8_3stop1	20130520_2_F1	Sat Feb 22 05:55:13 EST 2014	Sample#1977054451386548231	f		20x	Annotator Gen1 MCFO	Tanya Wolff
R12E04	attP2	57C10PEST_attp8_3stop1	20130520_2_F3	Sat Feb 22 05:55:13 EST 2014	Sample#1977054452263157767	f		20x	Annotator Gen1 MCFO	Tanya Wolff
R12E04	attP2	57C10PEST_attp8_3stop1	20130520_2_F4	Sat Feb 22 05:55:13 EST 2014	Sample#1977054453089435655	f		20x	Annotator Gen1 MCFO	Tanya Wolff
R12E04	attP2	57C10PEST_attp8_3stop1	20130520_2_F6	Sat Feb 22 05:55:13 EST 2014	Sample#1977054453743747079	f		20x	Annotator Gen1 MCFO	Tanya Wolff
R12E04	attP2	57C10PEST_attp8_3stop1	20130520_2_G1	Sat Feb 22 05:55:13 EST 2014	Sample#1977054454297395207	f		20x	Annotator Gen1 MCFO	Tanya Wolff
R12E04	attP2	57C10PEST_attp8_3stop1	20130520_2_G2	Sat Feb 22 05:55:13 EST 2014	Sample#1977054455081730055	f		20x	Annotator Gen1 MCFO	Tanya Wolff
R12E04	attP2	57C10PEST_attp8_3stop1	20130520_2_G3	Sat Feb 22 05:55:14 EST 2014	Sample#1977054455585046535	f		20x	Annotator Gen1 MCFO	Tanya Wolff
R12E04	attP2	57C10PEST_attp8_3stop1	20130520_2_G4	Sat Feb 22 05:55:14 EST 2014	Sample#1977054456239357959	f		20x	Annotator Gen1 MCFO	Tanya Wolff
R12E04	attP2	57C10PEST_attp8_3stop1	20130520_2_G5	Sat Feb 22 05:55:14 EST 2014	Sample#1977054456822366215	f		20x	Annotator Gen1 MCFO	Tanya Wolff
R12E04	attP2	57C10PEST_brp_SNAP_MCFO_X23_0099	20181121_64_D1	Thu Dec 20 15:36:13 EST 2018	Sample#2615728086074785890	f		40x	Gen1 MCFO (40x)	NA
R12E04	attP2	57C10PEST_brp_SNAP_MCFO_X23_0099	20181121_64_D2	Thu Dec 20 15:36:13 EST 2018	Sample#2615728087706370146	f		40x	Gen1 MCFO (40x)	NA
R12E04	attP2	57C10PEST_brp_SNAP_MCFO_X23_0099	20181121_64_D3	Thu Dec 20 15:36:14 EST 2018	Sample#2615728089652527202	f		40x	Gen1 MCFO (40x)	NA
R12E04	attP2	57C10PEST_brp_SNAP_MCFO_X23_0099	20181121_64_D4	Thu Dec 20 15:36:14 EST 2018	Sample#2615728090847903842	f		40x	Gen1 MCFO (40x)	NA
R12E04	attP2	57C10PEST_brp_SNAP_MCFO_X23_0099	20181121_64_D5	Thu Jan 17 11:50:24 EST 2019	Sample#2625818116088660022	f		40x	Gen1 MCFO (40x)	NA
R12E04	attP2	57C10PEST_brp_SNAP_MCFO_X23_0099	20181121_64_D6	Thu Dec 20 15:36:13 EST 2018	Sample#2615728084401258594	f		40x	Gen1 MCFO (40x)	NA
R12E04	attP2	pBPhsFlp2_PEST_brp_SNAP_MCFO_0128	20191022_63_G1	Mon Nov 04 18:58:04 EST 2019	Sample#2731380610126839906	m	40	40x	Gen1 MCFO (40x)	NA
R12E04	attP2	pBPhsFlp2_PEST_brp_SNAP_MCFO_0128	20191022_63_G2	Mon Nov 04 18:58:04 EST 2019	Sample#2731380611049586786	m	40	40x	Gen1 MCFO (40x)	NA
R12E04	attP2	pBPhsFlp2_PEST_brp_SNAP_MCFO_0128	20191022_63_G3	Mon Nov 04 18:58:04 EST 2019	Sample#2731380611955556450	m	40	40x	Gen1 MCFO (40x)	NA
R12E04	attP2	pBPhsFlp2_PEST_brp_SNAP_MCFO_0128	20191022_63_G4	Mon Nov 04 18:58:04 EST 2019	Sample#2731380612811194466	m	40	40x	Gen1 MCFO (40x)	NA
R12E04	attP2	pBPhsFlp2_PEST_brp_SNAP_MCFO_0128	20191022_63_G5	Mon Nov 04 18:58:04 EST 2019	Sample#2731380613662638178	m	40	40x	Gen1 MCFO (40x)	NA
R12E04	attP2	pBPhsFlp2_PEST_brp_SNAP_MCFO_0128	20191022_63_G6	Mon Nov 04 18:58:05 EST 2019	Sample#2731380614509887586	m	40	40x	Gen1 MCFO (40x)	NA
R12E04	attP2	pBPhsFlp2_PEST_brp_SNAP_MCFO_0128	20191022_63_G7	Mon Nov 04 18:58:05 EST 2019	Sample#2731380615378108514	m	40	40x	Gen1 MCFO (40x)	NA
R12E04	attP2	pBPhsFlp2_PEST_brp_SNAP_MCFO_0128	20191022_63_G8	Mon Nov 04 18:58:05 EST 2019	Sample#2731380616229552226	m	40	40x	Gen1 MCFO (40x)	NA
R12E07	attP2	57C10PEST_brp_SNAP_MCFO_X23_0099	20181109_63_A1	Wed Nov 28 11:53:26 EST 2018	Sample#2607699486205542498	f		40x	Gen1 MCFO (40x)	NA
R12E07	attP2	57C10PEST_brp_SNAP_MCFO_X23_0099	20181109_63_A2	Wed Nov 28 11:53:26 EST 2018	Sample#2607699486767579234	f		40x	Gen1 MCFO (40x)	NA
R12E07	attP2	57C10PEST_brp_SNAP_MCFO_X23_0099	20181109_63_A3	Wed Nov 28 11:53:26 EST 2018	Sample#2607699487329615970	f		40x	Gen1 MCFO (40x)	NA
R12E07	attP2	57C10PEST_brp_SNAP_MCFO_X23_0099	20181109_63_A4	Wed Nov 28 11:53:26 EST 2018	Sample#2607699487879069794	f		40x	Gen1 MCFO (40x)	NA
R12E07	attP2	57C10PEST_brp_SNAP_MCFO_X23_0099	20181109_63_A5	Wed Nov 28 11:53:35 EST 2018	Sample#2607699527175503970	f		40x	Gen1 MCFO (40x)	NA
R12E09	attP2	57C10PEST_brp_SNAP_MCFO_X23_0099	20190115_66_D1	Wed Jan 23 12:31:07 EST 2019	Sample#2628002691665625186	f		40x	Gen1 MCFO (40x)	NA
R12E09	attP2	57C10PEST_brp_SNAP_MCFO_X23_0099	20190115_66_D2	Wed Jan 23 12:41:04 EST 2019	Sample#2628005195568644194	f		40x	Gen1 MCFO (40x)	NA
R12E09	attP2	57C10PEST_brp_SNAP_MCFO_X23_0099	20190115_66_D3	Wed Jan 23 12:41:04 EST 2019	Sample#2628005196222955618	f		40x	Gen1 MCFO (40x)	NA
R12E09	attP2	57C10PEST_brp_SNAP_MCFO_X23_0099	20190115_66_D4	Wed Jan 23 12:41:04 EST 2019	Sample#2628005196814352482	f		40x	Gen1 MCFO (40x)	NA
R12E09	attP2	57C10PEST_brp_SNAP_MCFO_X23_0099	20190115_66_D5	Wed Jan 23 12:41:05 EST 2019	Sample#2628005197405749346	f		40x	Gen1 MCFO (40x)	NA
R12E09	attP2	57C10PEST_brp_SNAP_MCFO_X23_0099	20190115_66_D6	Wed Jan 23 12:41:05 EST 2019	Sample#2628005198005534818	f		40x	Gen1 MCFO (40x)	NA
R12E09	attP2	pBPhsFlp2_PEST_brp_SNAP_MCFO_0128	20190816_66_D1	Mon Sep 09 17:50:37 EDT 2019	Sample#2711054819514122338	m	13	40x	Gen1 MCFO (40x)	NA
R12E09	attP2	pBPhsFlp2_PEST_brp_SNAP_MCFO_0128	20190816_66_D2	Mon Sep 09 17:50:38 EDT 2019	Sample#2711054820013244514	m	13	40x	Gen1 MCFO (40x)	NA
R12E09	attP2	pBPhsFlp2_PEST_brp_SNAP_MCFO_0128	20190816_66_D3	Mon Sep 09 17:50:38 EDT 2019	Sample#2711054820512366690	m	13	40x	Gen1 MCFO (40x)	NA
R12E09	attP2	pBPhsFlp2_PEST_brp_SNAP_MCFO_0128	20190816_66_D4	Mon Sep 09 17:50:38 EDT 2019	Sample#2711054820940185698	m	13	40x	Gen1 MCFO (40x)	NA
R12E09	attP2	pBPhsFlp2_PEST_brp_SNAP_MCFO_0128	20190816_66_D5	Mon Sep 09 17:50:38 EDT 2019	Sample#2711054821363810402	m	13	40x	Gen1 MCFO (40x)	NA
R12E09	attP2	pBPhsFlp2_PEST_brp_SNAP_MCFO_0128	20190816_66_D6	Mon Sep 09 17:50:38 EDT 2019	Sample#2711054821787435106	m	13	40x	Gen1 MCFO (40x)	NA
R12E09	attP2	pBPhsFlp2_PEST_brp_SNAP_MCFO_0128	20190816_66_E1	Mon Sep 09 17:50:38 EDT 2019	Sample#2711054822211059810	m	13	40x	Gen1 MCFO (40x)	NA
R12E09	attP2	pBPhsFlp2_PEST_brp_SNAP_MCFO_0128	20190816_66_E2	Mon Sep 09 17:50:38 EDT 2019	Sample#2711054822630490210	m	13	40x	Gen1 MCFO (40x)	NA
R12E09	attP2	pBPhsFlp2_PEST_brp_SNAP_MCFO_0128	20190816_66_E3	Mon Sep 09 17:50:38 EDT 2019	Sample#2711054823049920610	m	13	40x	Gen1 MCFO (40x)	NA
R12E09	attP2	pBPhsFlp2_PEST_brp_SNAP_MCFO_0128	20190816_66_E4	Mon Sep 09 17:50:38 EDT 2019	Sample#2711054823473545314	m	13	40x	Gen1 MCFO (40x)	NA
R12F01	attP2	57C10PEST_brp_SNAP_MCFO_X23_0099	20181121_64_E1	Thu Dec 20 15:36:13 EST 2018	Sample#2615728085458223202	f		40x	Gen1 MCFO (40x)	NA
R12F01	attP2	57C10PEST_brp_SNAP_MCFO_X23_0099	20181121_64_E2	Thu Dec 20 15:36:13 EST 2018	Sample#2615728087135944802	f		40x	Gen1 MCFO (40x)	NA
R12F01	attP2	57C10PEST_brp_SNAP_MCFO_X23_0099	20181121_64_E3	Thu Dec 20 15:36:14 EST 2018	Sample#2615728088436179042	f		40x	Gen1 MCFO (40x)	NA
R12F01	attP2	57C10PEST_brp_SNAP_MCFO_X23_0099	20181121_64_E4	Thu Dec 20 15:36:14 EST 2018	Sample#2615728089736413282	f		40x	Gen1 MCFO (40x)	NA
R12F01	attP2	57C10PEST_brp_SNAP_MCFO_X23_0099	20181121_64_E5	Thu Dec 20 15:36:14 EST 2018	Sample#2615728090868875362	f		40x	Gen1 MCFO (40x)	NA
R12F01	attP2	57C10PEST_brp_SNAP_MCFO_X23_0099	20181121_64_E6	Thu Jan 17 11:50:26 EST 2019	Sample#2625818125324517430	f		40x	Gen1 MCFO (40x)	NA
R12F01	attP2	pBPhsFlp2_PEST_brp_SNAP_MCFO_0128	20191022_63_H1	Mon Nov 04 18:58:05 EST 2019	Sample#2731380617076801634	m	40	40x	Gen1 MCFO (40x)	NA
R12F01	attP2	pBPhsFlp2_PEST_brp_SNAP_MCFO_0128	20191022_63_H2	Mon Nov 04 18:58:05 EST 2019	Sample#2731380618016325730	m	40	40x	Gen1 MCFO (40x)	NA
R12F01	attP2	pBPhsFlp2_PEST_brp_SNAP_MCFO_0128	20191022_63_H3	Mon Nov 04 18:58:06 EST 2019	Sample#2731380618934878306	m	40	40x	Gen1 MCFO (40x)	NA
R12F01	attP2	pBPhsFlp2_PEST_brp_SNAP_MCFO_0128	20191022_63_H4	Mon Nov 04 18:58:06 EST 2019	Sample#2731380619786322018	m	40	40x	Gen1 MCFO (40x)	NA
R12F01	attP2	pBPhsFlp2_PEST_brp_SNAP_MCFO_0128	20191022_63_H5	Mon Nov 04 18:58:06 EST 2019	Sample#2731380620646154338	m	40	40x	Gen1 MCFO (40x)	NA
R12F01	attP2	pBPhsFlp2_PEST_brp_SNAP_MCFO_0128	20191022_63_H6	Mon Nov 04 18:58:06 EST 2019	Sample#2731380621518569570	m	40	40x	Gen1 MCFO (40x)	NA
R12F01	attP2	pBPhsFlp2_PEST_brp_SNAP_MCFO_0128	20191022_63_H7	Mon Nov 04 18:58:06 EST 2019	Sample#2731380622370013282	m	40	40x	Gen1 MCFO (40x)	NA
R12F02	attP2	57C10PEST_attp18_4stop1	20161209_19_F1	Thu Dec 22 18:35:39 EST 2016	Sample#2351954873739640930	f	15	20x	Annotator Gen1 MCFO	Masayoshi Ito
R12F02	attP2	57C10PEST_attp18_4stop1	20161209_19_F2	Thu Dec 22 18:35:39 EST 2016	Sample#2351954873890635874	f	15	20x, 63x	Annotator Gen1 MCFO	Masayoshi Ito
R12F02	attP2	57C10PEST_attp18_4stop1	20161209_19_F3	Thu Dec 22 18:35:39 EST 2016	Sample#2351954874041630818	f	15	20x	Annotator Gen1 MCFO	Masayoshi Ito
R12F02	attP2	57C10PEST_attp18_4stop1	20161209_19_F4	Thu Dec 22 18:35:39 EST 2016	Sample#2351954874192625762	f	15	20x	Annotator Gen1 MCFO	Masayoshi Ito
R12F02	attP2	57C10PEST_attp18_4stop1	20161209_19_F5	Thu Dec 22 18:35:39 EST 2016	Sample#2351954874339426402	f	15	20x, 63x	Annotator Gen1 MCFO	Masayoshi Ito
R12F02	attP2	57C10PEST_attp18_4stop1	20161209_19_F6	Thu Dec 22 18:35:39 EST 2016	Sample#2351954874490421346	f	15	20x	Annotator Gen1 MCFO	Masayoshi Ito
R12F03	attP2	57C10wt_attp8_3stop1	20130606_3_D3	Thu Apr 24 20:10:07 EDT 2014	Sample#1999360155837268066	f		20x	Annotator Gen1 MCFO	Tanya Wolff
R12F03	attP2	57C10wt_attp8_3stop1	20130606_3_D4	Thu Apr 24 20:10:07 EDT 2014	Sample#1999360156529328226	f		20x	Annotator Gen1 MCFO	Tanya Wolff
R12F03	attP2	57C10wt_attp8_3stop1	20130606_3_D5	Thu Apr 24 20:10:07 EDT 2014	Sample#1999360157187833954	f		20x	Annotator Gen1 MCFO	Tanya Wolff
R12F03	attP2	57C10wt_attp8_3stop1	20130606_3_D6	Thu Apr 24 20:10:07 EDT 2014	Sample#1999360157930225762	f		20x	Annotator Gen1 MCFO	Tanya Wolff
R12F03	attP2	57C10wt_attp8_3stop1	20130606_3_E1	Thu Apr 24 20:10:08 EDT 2014	Sample#1999360158588731490	f		20x	Annotator Gen1 MCFO	Tanya Wolff
R12F03	attP2	57C10wt_attp8_3stop1	20130606_3_E2	Thu Apr 24 20:10:08 EDT 2014	Sample#1999360159234654306	f		20x	Annotator Gen1 MCFO	Tanya Wolff
R12F03	attP2	57C10wt_attp8_3stop1	20130606_3_E3	Thu Apr 24 20:10:08 EDT 2014	Sample#1999360159960268898	f		20x	Annotator Gen1 MCFO	Tanya Wolff
R12F03	attP2	57C10wt_attp8_3stop1	20130606_3_E4	Thu Apr 24 20:10:08 EDT 2014	Sample#1999360160669106274	f		20x	Annotator Gen1 MCFO	Tanya Wolff
R12F03	attP2	57C10wt_attp8_3stop1	20130612_2_B4	Thu Apr 24 20:10:29 EDT 2014	Sample#1999360249227640930	f		20x	Annotator Gen1 MCFO	Tanya Wolff
R12F03	attP2	57C10wt_attp8_3stop1	20130612_2_B5	Thu Apr 24 20:10:29 EDT 2014	Sample#1999360249902923874	f		20x	Annotator Gen1 MCFO	Tanya Wolff
R12F03	attP2	57C10wt_attp8_3stop1	20130612_2_B6	Thu Apr 24 20:10:30 EDT 2014	Sample#1999360250636927074	f		20x	Annotator Gen1 MCFO	Tanya Wolff
R12F03	attP2	57C10wt_attp8_3stop1	20130612_2_C1	Thu Apr 24 20:10:30 EDT 2014	Sample#1999360251391901794	f		20x	Annotator Gen1 MCFO	Tanya Wolff
R12F03	attP2	57C10wt_attp8_3stop1	20130612_2_C2	Thu Apr 24 20:10:30 EDT 2014	Sample#1999360252046213218	f		20x	Annotator Gen1 MCFO	Tanya Wolff
R12F03	attP2	57C10wt_attp8_3stop1	20130612_2_C3	Thu Apr 24 20:10:30 EDT 2014	Sample#1999360252776022114	f		20x	Annotator Gen1 MCFO	Tanya Wolff
R12F03	attP2	57C10wt_attp8_3stop1	20130612_2_C4	Thu Apr 24 20:10:30 EDT 2014	Sample#1999360253409362018	f		20x	Annotator Gen1 MCFO	Tanya Wolff
R12F03	attP2	57C10PEST_brp_SNAP_MCFO_X23_0099	20181121_64_F1	Thu Dec 20 15:36:15 EST 2018	Sample#2615728092215246946	f		40x	Gen1 MCFO (40x)	NA
R12F03	attP2	57C10PEST_brp_SNAP_MCFO_X23_0099	20181121_64_F2	Thu Jan 17 11:50:26 EST 2019	Sample#2625818126767358006	f		40x	Gen1 MCFO (40x)	NA
R12F03	attP2	57C10PEST_brp_SNAP_MCFO_X23_0099	20181121_64_F3	Thu Dec 20 15:36:15 EST 2018	Sample#2615728094824104034	f		40x	Gen1 MCFO (40x)	NA
R12F03	attP2	57C10PEST_brp_SNAP_MCFO_X23_0099	20181121_64_F4	Tue Dec 11 12:27:01 EST 2018	Sample#2612418980169646178	f		40x	Gen1 MCFO (40x)	NA
R12F03	attP2	57C10PEST_brp_SNAP_MCFO_X23_0099	20181121_64_F5	Tue Dec 11 12:27:01 EST 2018	Sample#2612418980752654434	f		40x	Gen1 MCFO (40x)	NA
R12F03	attP2	57C10PEST_brp_SNAP_MCFO_X23_0099	20181121_64_F6	Tue Dec 11 12:27:01 EST 2018	Sample#2612418981327274082	f		40x	Gen1 MCFO (40x)	NA
R12F03	attP2	57C10PEST_brp_SNAP_MCFO_X23_0099	20181121_64_G1	Tue Dec 11 12:27:01 EST 2018	Sample#2612418981897699426	f		40x	Gen1 MCFO (40x)	NA
R12F03	attP2	57C10PEST_brp_SNAP_MCFO_X23_0099	20181121_64_G2	Tue Dec 11 12:27:01 EST 2018	Sample#2612418982472319074	f		40x	Gen1 MCFO (40x)	NA
R12F03	attP2	pBPhsFlp2_PEST_brp_SNAP_MCFO_0128	20191011_63_K1	Tue Oct 29 18:30:05 EDT 2019	Sample#2729184144746610786	m	13	40x	Gen1 MCFO (40x)	NA
R12F03	attP2	pBPhsFlp2_PEST_brp_SNAP_MCFO_0128	20191011_63_K10	Tue Oct 29 18:30:07 EDT 2019	Sample#2729184152409604194	m	13	40x	Gen1 MCFO (40x)	NA
R12F03	attP2	pBPhsFlp2_PEST_brp_SNAP_MCFO_0128	20191011_63_K2	Tue Oct 29 18:30:06 EDT 2019	Sample#2729184145648386146	m	13	40x	Gen1 MCFO (40x)	NA
R12F03	attP2	pBPhsFlp2_PEST_brp_SNAP_MCFO_0128	20191011_63_K3	Tue Oct 29 18:30:06 EDT 2019	Sample#2729184146554355810	m	13	40x	Gen1 MCFO (40x)	NA
R12F03	attP2	pBPhsFlp2_PEST_brp_SNAP_MCFO_0128	20191011_63_K4	Tue Oct 29 18:30:06 EDT 2019	Sample#2729184147456131170	m	13	40x	Gen1 MCFO (40x)	NA
R12F03	attP2	pBPhsFlp2_PEST_brp_SNAP_MCFO_0128	20191011_63_K5	Tue Oct 29 18:30:06 EDT 2019	Sample#2729184148286603362	m	13	40x	Gen1 MCFO (40x)	NA
R12F03	attP2	pBPhsFlp2_PEST_brp_SNAP_MCFO_0128	20191011_63_K6	Tue Oct 29 18:30:06 EDT 2019	Sample#2729184149112881250	m	13	40x	Gen1 MCFO (40x)	NA
R12F03	attP2	pBPhsFlp2_PEST_brp_SNAP_MCFO_0128	20191011_63_K7	Tue Oct 29 18:30:07 EDT 2019	Sample#2729184149947547746	m	13	40x	Gen1 MCFO (40x)	NA
R12F03	attP2	pBPhsFlp2_PEST_brp_SNAP_MCFO_0128	20191011_63_K8	Tue Oct 29 18:30:07 EDT 2019	Sample#2729184150769631330	m	13	40x	Gen1 MCFO (40x)	NA
R12F03	attP2	pBPhsFlp2_PEST_brp_SNAP_MCFO_0128	20191011_63_K9	Tue Oct 29 18:30:07 EDT 2019	Sample#2729184151591714914	m	13	40x	Gen1 MCFO (40x)	NA
R12F04	attP2	57C10PEST_attp18_4stop1	20161222_22_B1	Wed Jan 04 15:29:53 EST 2017	Sample#2356619166053564514	f	15	20x, 63x	Annotator Gen1 MCFO	Jens Goldammer
R12F04	attP2	57C10PEST_attp18_4stop1	20161222_22_B4	Wed Jan 04 15:29:53 EST 2017	Sample#2356619166468800610	f		20x	Annotator Gen1 MCFO	Jens Goldammer
R12F04	attP2	57C10PEST_attp18_4stop1	20161222_22_B5	Wed Jan 04 15:29:53 EST 2017	Sample#2356619166607212642	f		20x, 63x	Annotator Gen1 MCFO	Jens Goldammer
R12F04	attP2	57C10PEST_attp18_4stop1	20161222_22_B7	Wed Jan 04 15:29:53 EST 2017	Sample#2356619166884036706	f	15	20x, 63x	Annotator Gen1 MCFO	Jens Goldammer
R12F04	attP2	57C10PEST_attp18_4stop1	20161222_22_B8	Wed Jan 04 15:29:53 EST 2017	Sample#2356619167022448738	f		20x	Annotator Gen1 MCFO	Jens Goldammer
R12F10	attP2	57C10wt_attp8_3stop1	20130606_3_E5	Thu Apr 24 20:10:08 EDT 2014	Sample#1999360161478606946	f		20x	Annotator Gen1 MCFO	Tanya Wolff
R12F10	attP2	57C10wt_attp8_3stop1	20130606_3_E6	Thu Apr 24 20:10:08 EDT 2014	Sample#1999360162212610146	f		20x	Annotator Gen1 MCFO	Tanya Wolff
R12F10	attP2	57C10wt_attp8_3stop1	20130606_3_F1	Thu Apr 24 20:10:09 EDT 2014	Sample#1999360162883698786	f		20x	Annotator Gen1 MCFO	Tanya Wolff
R12F10	attP2	57C10wt_attp8_3stop1	20130606_3_F2	Thu Apr 24 20:10:09 EDT 2014	Sample#1999360163575758946	f		20x	Annotator Gen1 MCFO	Tanya Wolff
R12F10	attP2	57C10wt_attp8_3stop1	20130606_3_F3	Thu Apr 24 20:10:09 EDT 2014	Sample#1999360164217487458	f		20x	Annotator Gen1 MCFO	Tanya Wolff
R12F10	attP2	57C10wt_attp8_3stop1	20130606_3_F4	Thu Apr 24 20:10:09 EDT 2014	Sample#1999360164905353314	f		20x	Annotator Gen1 MCFO	Tanya Wolff
R12F10	attP2	57C10wt_attp8_3stop1	20130606_3_F5	Thu Apr 24 20:10:09 EDT 2014	Sample#1999360165521916002	f		20x	Annotator Gen1 MCFO	Tanya Wolff
R12F10	attP2	57C10wt_attp8_3stop1	20130606_3_F6	Thu Apr 24 20:10:09 EDT 2014	Sample#1999360166151061602	f		20x	Annotator Gen1 MCFO	Tanya Wolff
R12F10	attP2	57C10wt_attp8_3stop1	20130606_3_G1	Thu Apr 24 20:10:10 EDT 2014	Sample#1999360166830538850	f		20x	Annotator Gen1 MCFO	Tanya Wolff
R12F10	attP2	57C10wt_attp8_3stop1	20130606_3_G2	Thu Apr 24 20:10:10 EDT 2014	Sample#1999360167648428130	f		20x	Annotator Gen1 MCFO	Tanya Wolff
R12F10	attP2	57C10wt_attp8_3stop1	20130612_2_C6	Thu Apr 24 20:10:31 EDT 2014	Sample#1999360254931894370	f		20x	Annotator Gen1 MCFO	Tanya Wolff
R12F10	attP2	57C10wt_attp8_3stop1	20130612_2_D1	Thu Apr 24 20:10:31 EDT 2014	Sample#1999360255590400098	f		20x	Annotator Gen1 MCFO	Tanya Wolff
R12F10	attP2	57C10wt_attp8_3stop1	20130612_2_D2	Mon Jan 18 10:40:53 EST 2016	Sample#2228985910333014114	f	15	20x, 63x	Annotator Gen1 MCFO	Tanya Wolff
R12F10	attP2	57C10wt_attp8_3stop1	20130612_2_D3	Mon Jan 18 10:42:58 EST 2016	Sample#2228986432221872226	f	15	20x, 63x	Annotator Gen1 MCFO	Tanya Wolff
R12F10	attP2	57C10wt_attp8_3stop1	20130612_2_D4	Tue Apr 28 14:19:22 EDT 2015	Sample#2132993011322191970	f	15	20x, 63x	Annotator Gen1 MCFO	Tanya Wolff
R12F10	attP2	57C10wt_attp8_3stop1	20130612_2_D5	Thu Apr 24 20:10:31 EDT 2014	Sample#1999360258455109730	f		20x	Annotator Gen1 MCFO	Tanya Wolff
R12G01	attP2	57C10PEST_attp18_4stop1	20140320_34_E2	Thu Apr 24 20:11:25 EDT 2014	Sample#1999360484410654818	f	15	20x	Annotator Gen1 MCFO	Aljoscha Nern
R12G01	attP2	57C10PEST_attp18_4stop1	20140320_34_E3	Thu Apr 24 20:11:26 EDT 2014	Sample#1999360485476008034	f	15	20x	Annotator Gen1 MCFO	Aljoscha Nern
R12G01	attP2	57C10PEST_attp18_4stop1	20140320_34_E4	Thu Apr 24 20:11:26 EDT 2014	Sample#1999360486436503650	f	15	20x	Annotator Gen1 MCFO	Aljoscha Nern
R12G01	attP2	57C10PEST_attp18_4stop1	20140320_34_E5	Thu Apr 24 20:11:26 EDT 2014	Sample#1999360487204061282	f	15	20x	Annotator Gen1 MCFO	Aljoscha Nern
R12G01	attP2	57C10PEST_attp18_4stop1	20140320_34_E6	Thu Apr 24 20:11:26 EDT 2014	Sample#1999360487933870178	f	15	20x	Annotator Gen1 MCFO	Aljoscha Nern
R12G01	attP2	57C10PEST_attp18_4stop1	20140320_34_E7	Thu Apr 24 20:11:26 EDT 2014	Sample#1999360488751759458	f	15	20x	Annotator Gen1 MCFO	Aljoscha Nern
R12G01	attP2	57C10PEST_attp18_4stop1	20140320_34_E8	Thu Apr 24 20:11:27 EDT 2014	Sample#1999360489523511394	f	15	20x	Annotator Gen1 MCFO	Aljoscha Nern
R12G01	attP2	57C10PEST_attp8_3stop1	20130520_3_A1	Mon Feb 24 14:16:05 EST 2014	Sample#1977905274211532898	f		20x	Annotator Gen1 MCFO	Tanya Wolff
R12G01	attP2	57C10PEST_attp8_3stop1	20130520_3_A2	Mon Feb 24 14:16:05 EST 2014	Sample#1977905274794541154	f		20x	Annotator Gen1 MCFO	Tanya Wolff
R12G01	attP2	57C10PEST_attp8_3stop1	20130520_3_A3	Mon Feb 24 14:16:05 EST 2014	Sample#1977905275323023458	f		20x	Annotator Gen1 MCFO	Tanya Wolff
R12G01	attP2	57C10PEST_attp8_3stop1	20130520_3_A4	Mon Feb 24 14:16:05 EST 2014	Sample#1977905275880865890	f		20x	Annotator Gen1 MCFO	Tanya Wolff
R12G01	attP2	57C10PEST_attp8_3stop1	20130520_3_A5	Mon Feb 24 14:16:05 EST 2014	Sample#1977905276417736802	f		20x	Annotator Gen1 MCFO	Tanya Wolff
R12G01	attP2	57C10PEST_attp8_3stop1	20130520_3_A6	Mon Feb 24 14:16:05 EST 2014	Sample#1977905276858138722	f		20x	Annotator Gen1 MCFO	Tanya Wolff
R12G01	attP2	57C10PEST_attp8_3stop1	20130520_3_B1	Mon Feb 24 14:16:05 EST 2014	Sample#1977905277353066594	f		20x	Annotator Gen1 MCFO	Tanya Wolff
R12G01	attP2	57C10PEST_attp8_3stop1	20130520_3_B2	Mon Feb 24 14:16:05 EST 2014	Sample#1977905277881548898	f		20x	Annotator Gen1 MCFO	Tanya Wolff
R12G01	attP2	57C10PEST_attp8_3stop1	20130520_3_B3	Mon Feb 24 14:16:06 EST 2014	Sample#1977905278552637538	f		20x	Annotator Gen1 MCFO	Tanya Wolff
R12G01	attP2	57C10PEST_attp8_3stop1	20130520_3_B4	Mon Feb 24 14:16:06 EST 2014	Sample#1977905278980456546	f		20x	Annotator Gen1 MCFO	Tanya Wolff
R12G01	attP2	57C10PEST_attp8_3stop1	20130520_3_B5	Mon Feb 24 14:16:06 EST 2014	Sample#1977905279374721122	f		20x	Annotator Gen1 MCFO	Tanya Wolff
R12G01	attP2	57C10PEST_attp8_3stop1	20130520_3_B6	Mon Feb 24 14:16:06 EST 2014	Sample#1977905279785762914	f		20x	Annotator Gen1 MCFO	Tanya Wolff
R12G01	attP2	57C10PEST_attp8_3stop1	20130520_3_C1	Mon Feb 24 14:16:06 EST 2014	Sample#1977905280263913570	f		20x	Annotator Gen1 MCFO	Tanya Wolff
R12G01	attP2	57C10PEST_attp8_3stop1	20130520_3_C2	Mon Feb 24 14:16:06 EST 2014	Sample#1977905280633012322	f		20x	Annotator Gen1 MCFO	Tanya Wolff
R12G01	attP2	57C10PEST_attp8_3stop1	20130520_3_C3	Mon Feb 24 14:16:06 EST 2014	Sample#1977905280989528162	f		20x	Annotator Gen1 MCFO	Tanya Wolff
R12G01	attP2	57C10PEST_attp8_3stop1	20130725_1_C3	Tue May 13 14:09:20 EDT 2014	Sample#2006154733244383330	f		20x	Annotator Gen1 MCFO	Tanya Wolff
R12G01	attP2	57C10PEST_attp8_3stop1	20130725_1_C4	Tue May 13 14:09:21 EDT 2014	Sample#2006154734418788450	f		20x	Annotator Gen1 MCFO	Tanya Wolff
R12G01	attP2	57C10PEST_attp8_3stop1	20130725_1_C6	Tue May 13 14:09:21 EDT 2014	Sample#2006154736675324002	f		20x	Annotator Gen1 MCFO	Tanya Wolff
R12G01	attP2	57C10PEST_brp_SNAP_MCFO_X23_0099	20180831_61_I1	Wed Sep 19 13:57:34 EDT 2018	Sample#2582348475467300962	f		40x	Gen1 MCFO (40x)	NA
R12G01	attP2	57C10PEST_brp_SNAP_MCFO_X23_0099	20180831_61_I2	Wed Sep 19 13:57:34 EDT 2018	Sample#2582348475760902242	f		40x	Gen1 MCFO (40x)	NA
R12G01	attP2	57C10PEST_brp_SNAP_MCFO_X23_0099	20180831_61_I3	Wed Sep 19 13:57:34 EDT 2018	Sample#2582348476058697826	f		40x	Gen1 MCFO (40x)	NA
R12G01	attP2	57C10PEST_brp_SNAP_MCFO_X23_0099	20180831_61_I4	Wed Sep 19 13:57:34 EDT 2018	Sample#2582348476352299106	f		40x	Gen1 MCFO (40x)	NA
R12G01	attP2	57C10PEST_brp_SNAP_MCFO_X23_0099	20180831_61_I5	Wed Sep 19 13:57:34 EDT 2018	Sample#2582348476671066210	f		40x	Gen1 MCFO (40x)	NA
R12G01	attP2	57C10PEST_brp_SNAP_MCFO_X23_0099	20180831_61_I6	Wed Sep 19 13:57:34 EDT 2018	Sample#2582348476981444706	f		40x	Gen1 MCFO (40x)	NA
R12G02	attP2	57C10L_brp_SNAP_MCFO_X23_0117	20190614_62_I1	Thu Jul 11 12:12:40 EDT 2019	Sample#2689226497650065506	m		40x	Gen1 MCFO (40x)	NA
R12G02	attP2	57C10L_brp_SNAP_MCFO_X23_0117	20190614_62_I2	Thu Jul 11 12:12:40 EDT 2019	Sample#2689226498090467426	m		40x	Gen1 MCFO (40x)	NA
R12G02	attP2	57C10L_brp_SNAP_MCFO_X23_0117	20190614_62_I3	Thu Jul 11 12:12:40 EDT 2019	Sample#2689226498505703522	m		40x	Gen1 MCFO (40x)	NA
R12G02	attP2	57C10L_brp_SNAP_MCFO_X23_0117	20190614_62_I4	Thu Jul 11 12:12:40 EDT 2019	Sample#2689226498916745314	m		40x	Gen1 MCFO (40x)	NA
R12G02	attP2	57C10L_brp_SNAP_MCFO_X23_0117	20190614_62_I5	Thu Jul 11 12:12:40 EDT 2019	Sample#2689226499357147234	m		40x	Gen1 MCFO (40x)	NA
R12G02	attP2	57C10L_brp_SNAP_MCFO_X23_0117	20190614_62_I6	Wed Jul 31 13:53:39 EDT 2019	Sample#2696499668946255970	m		40x	Gen1 MCFO (40x)	NA
R12G02	attP2	pBPhsFlp2_PEST_brp_SNAP_MCFO_0128	20190702_65_A1	Wed Jul 24 12:49:23 EDT 2019	Sample#2693946780403368034	f	40	40x	Gen1 MCFO (40x)	NA
R12G02	attP2	pBPhsFlp2_PEST_brp_SNAP_MCFO_0128	20190702_65_A2	Wed Jul 24 12:49:23 EDT 2019	Sample#2693946780910878818	f	40	40x	Gen1 MCFO (40x)	NA
R12G02	attP2	pBPhsFlp2_PEST_brp_SNAP_MCFO_0128	20190702_65_A3	Wed Jul 24 12:49:23 EDT 2019	Sample#2693946781355475042	f	40	40x	Gen1 MCFO (40x)	NA
R12G02	attP2	pBPhsFlp2_PEST_brp_SNAP_MCFO_0128	20190702_65_A4	Wed Jul 24 12:49:23 EDT 2019	Sample#2693946781749739618	f	40	40x	Gen1 MCFO (40x)	NA
R12G02	attP2	pBPhsFlp2_PEST_brp_SNAP_MCFO_0128	20190702_65_A5	Wed Jul 24 12:49:23 EDT 2019	Sample#2693946782135615586	f	40	40x	Gen1 MCFO (40x)	NA
R12G03	attP2	57C10PEST_attp18_4stop1	20160303_19_F1	Fri Mar 11 15:12:40 EST 2016	Sample#2248260863783862370	f		20x	Annotator Gen1 MCFO	Masayoshi Ito
R12G03	attP2	57C10PEST_attp18_4stop1	20160303_19_F2	Thu Mar 31 07:48:46 EDT 2016	Sample#2255381810655526949	f		20x, 63x	Annotator Gen1 MCFO	Masayoshi Ito
R12G03	attP2	57C10PEST_attp18_4stop1	20160303_19_F3	Fri Mar 11 15:12:40 EST 2016	Sample#2248260864580780130	f		20x	Annotator Gen1 MCFO	Masayoshi Ito
R12G03	attP2	57C10PEST_attp18_4stop1	20160303_19_F4	Tue Apr 05 13:09:34 EDT 2016	Sample#2257274481976279077	f		20x, 63x	Annotator Gen1 MCFO	Masayoshi Ito
R12G03	attP2	57C10PEST_attp18_4stop1	20160303_19_F5	Tue Apr 05 13:09:35 EDT 2016	Sample#2257274483872104485	f		20x, 63x	Annotator Gen1 MCFO	Masayoshi Ito
R12G03	attP2	57C10PEST_attp18_4stop1	20160303_19_F6	Tue Apr 05 13:09:41 EDT 2016	Sample#2257274509079871525	f		20x, 63x	Annotator Gen1 MCFO	Masayoshi Ito
R12G03	attP2	57C10PEST_attp18_4stop1	20160303_19_F7	Fri Mar 11 15:12:41 EST 2016	Sample#2248260866187198562	f		20x	Annotator Gen1 MCFO	Masayoshi Ito
R12G03	attP2	57C10PEST_attp18_4stop1	20160303_19_F8	Fri Mar 11 15:12:41 EST 2016	Sample#2248260866581463138	f		20x	Annotator Gen1 MCFO	Masayoshi Ito
R12G03	attP2	57C10PEST_brp_SNAP_MCFO_X23_0099	20181121_64_H1	Tue Dec 11 12:27:01 EST 2018	Sample#2612418983055327330	f		40x	Gen1 MCFO (40x)	NA
R12G03	attP2	57C10PEST_brp_SNAP_MCFO_X23_0099	20181121_64_H2	Tue Dec 11 12:27:02 EST 2018	Sample#2612418983625752674	f		40x	Gen1 MCFO (40x)	NA
R12G03	attP2	57C10PEST_brp_SNAP_MCFO_X23_0099	20181121_64_H3	Tue Dec 11 12:27:02 EST 2018	Sample#2612418984200372322	f		40x	Gen1 MCFO (40x)	NA
R12G03	attP2	57C10PEST_brp_SNAP_MCFO_X23_0099	20181121_64_H4	Tue Dec 11 12:27:02 EST 2018	Sample#2612418984774991970	f		40x	Gen1 MCFO (40x)	NA
R12G03	attP2	57C10PEST_brp_SNAP_MCFO_X23_0099	20181121_64_H5	Tue Dec 11 12:27:02 EST 2018	Sample#2612418985349611618	f		40x	Gen1 MCFO (40x)	NA
R12G03	attP2	57C10PEST_brp_SNAP_MCFO_X23_0099	20181121_64_H6	Tue Dec 11 12:27:02 EST 2018	Sample#2612418985924231266	f		40x	Gen1 MCFO (40x)	NA
R12G03	attP2	pBPhsFlp2_PEST_brp_SNAP_MCFO_0128	20191022_63_I1	Mon Nov 04 18:58:07 EST 2019	Sample#2731380623225651298	m	40	40x	Gen1 MCFO (40x)	NA
R12G03	attP2	pBPhsFlp2_PEST_brp_SNAP_MCFO_0128	20191022_63_I2	Mon Nov 04 18:58:07 EST 2019	Sample#2731380624144203874	m	40	40x	Gen1 MCFO (40x)	NA
R12G03	attP2	pBPhsFlp2_PEST_brp_SNAP_MCFO_0128	20191022_63_I3	Mon Nov 04 18:58:07 EST 2019	Sample#2731380625075339362	m	40	40x	Gen1 MCFO (40x)	NA
R12G03	attP2	pBPhsFlp2_PEST_brp_SNAP_MCFO_0128	20191022_63_I4	Mon Nov 04 17:18:29 EST 2019	Sample#2731355551664439394	m	40	40x	Gen1 MCFO (40x)	NA
R12G03	attP2	pBPhsFlp2_PEST_brp_SNAP_MCFO_0128	20191022_63_I5	Mon Nov 04 18:58:07 EST 2019	Sample#2731380625930977378	m	40	40x	Gen1 MCFO (40x)	NA
R12G03	attP2	pBPhsFlp2_PEST_brp_SNAP_MCFO_0128	20191022_63_I6	Mon Nov 04 17:18:29 EST 2019	Sample#2731355552515883106	m	40	40x	Gen1 MCFO (40x)	NA
R12G03	attP2	pBPhsFlp2_PEST_brp_SNAP_MCFO_0128	20191022_63_I7	Mon Nov 04 18:58:08 EST 2019	Sample#2731380626795004002	m	40	40x	Gen1 MCFO (40x)	NA
R12G03	attP2	pBPhsFlp2_PEST_brp_SNAP_MCFO_0128	20191022_63_I8	Mon Nov 04 17:18:30 EST 2019	Sample#2731355553354743906	m	40	40x	Gen1 MCFO (40x)	NA
R12G04	attP2	57C10wt_attp8_3stop1	20140328_31_A1	Sun Apr 13 19:38:24 EDT 2014	Sample#1995365908855390306	f		20x	Annotator Gen1 MCFO	Romain Fraconville
R12G04	attP2	57C10wt_attp8_3stop1	20140328_31_A2	Sun Apr 13 19:38:24 EDT 2014	Sample#1995365909585199202	f		20x	Annotator Gen1 MCFO	Romain Fraconville
R12G04	attP2	57C10wt_attp8_3stop1	20140328_31_A3	Sun Apr 13 19:38:25 EDT 2014	Sample#1995365910096904290	f		20x	Annotator Gen1 MCFO	Romain Fraconville
R12G04	attP2	57C10wt_attp8_3stop1	20140328_31_A4	Sun Apr 13 19:38:25 EDT 2014	Sample#1995365910537306210	f		20x	Annotator Gen1 MCFO	Romain Fraconville
R12G04	attP2	57C10wt_attp8_3stop1	20140328_31_A5	Sun Apr 13 19:38:25 EDT 2014	Sample#1995365911028039778	f		20x	Annotator Gen1 MCFO	Romain Fraconville
R12G04	attP2	57C10wt_attp8_3stop1	20140328_31_A6	Sun Apr 13 19:38:25 EDT 2014	Sample#1995365911468441698	f		20x	Annotator Gen1 MCFO	Romain Fraconville
R12G04	attP2	57C10wt_attp8_3stop1	20140328_31_A7	Sun Apr 13 19:38:25 EDT 2014	Sample#1995365911854317666	f		20x	Annotator Gen1 MCFO	Romain Fraconville
R12G04	attP2	57C10wt_attp8_3stop1	20140328_31_A8	Sun Apr 13 19:38:25 EDT 2014	Sample#1995365912298913890	f		20x	Annotator Gen1 MCFO	Romain Fraconville
R12G04	attP2	57C10wt_attp8_3stop1	20140328_31_B1	Sun Apr 13 19:38:25 EDT 2014	Sample#1995365912714149986	f		20x	Annotator Gen1 MCFO	Romain Fraconville
R12G04	attP2	57C10wt_attp8_3stop1	20140328_31_B2	Sun Apr 13 19:38:25 EDT 2014	Sample#1995365913326518370	f		20x	Annotator Gen1 MCFO	Romain Fraconville
R12G04	attP2	57C10wt_attp8_3stop1	20140328_31_B3	Sun Apr 13 19:38:25 EDT 2014	Sample#1995365913850806370	f		20x	Annotator Gen1 MCFO	Romain Fraconville
R12G04	attP2	57C10wt_attp8_3stop1	20140328_31_B4	Sun Apr 13 19:38:26 EDT 2014	Sample#1995365914312179810	f		20x	Annotator Gen1 MCFO	Romain Fraconville
R12G04	attP2	57C10wt_attp8_3stop1	20140328_31_B5	Sun Apr 13 19:38:26 EDT 2014	Sample#1995365914911965282	f		20x	Annotator Gen1 MCFO	Romain Fraconville
R12G04	attP2	57C10wt_attp8_3stop1	20140328_31_B6	Sun Apr 13 19:38:26 EDT 2014	Sample#1995365915352367202	f		20x	Annotator Gen1 MCFO	Romain Fraconville
R12G04	attP2	57C10wt_attp8_3stop1	20140328_31_B7	Sun Apr 13 19:38:26 EDT 2014	Sample#1995365915864072290	f		20x	Annotator Gen1 MCFO	Romain Fraconville
R12G04	attP2	57C10PEST_brp_SNAP_MCFO_X23_0099	20180831_61_J1	Wed Sep 19 13:57:34 EDT 2018	Sample#2582348477279240290	f		40x	Gen1 MCFO (40x)	NA
R12G04	attP2	57C10PEST_brp_SNAP_MCFO_X23_0099	20180831_61_J2	Wed Sep 19 13:57:34 EDT 2018	Sample#2582348477585424482	f		40x	Gen1 MCFO (40x)	NA
R12G04	attP2	57C10PEST_brp_SNAP_MCFO_X23_0099	20180831_61_J3	Wed Sep 19 13:57:34 EDT 2018	Sample#2582348477832888418	f		40x	Gen1 MCFO (40x)	NA
R12G04	attP2	57C10PEST_brp_SNAP_MCFO_X23_0099	20180831_61_J4	Wed Sep 19 13:57:34 EDT 2018	Sample#2582348478130684002	f		40x	Gen1 MCFO (40x)	NA
R12G04	attP2	57C10PEST_brp_SNAP_MCFO_X23_0099	20180831_61_J5	Wed Sep 19 13:57:34 EDT 2018	Sample#2582348478428479586	f		40x	Gen1 MCFO (40x)	NA
R12G04	attP2	57C10PEST_brp_SNAP_MCFO_X23_0099	20180831_61_J6	Wed Sep 19 13:57:35 EDT 2018	Sample#2582348478726275170	f		40x	Gen1 MCFO (40x)	NA
R12G08	attP2	57C10L_brp_SNAP_MCFO_X23_0117	20190514_64_I1	Fri May 24 12:10:36 EDT 2019	Sample#2671831361899200610	f		40x	Gen1 MCFO (40x)	NA
R12G08	attP2	57C10L_brp_SNAP_MCFO_X23_0117	20190514_64_I2	Fri May 24 12:10:36 EDT 2019	Sample#2671831362280882274	f		40x	Gen1 MCFO (40x)	NA
R12G08	attP2	57C10L_brp_SNAP_MCFO_X23_0117	20190514_64_I3	Fri May 24 12:10:37 EDT 2019	Sample#2671831362670952546	f		40x	Gen1 MCFO (40x)	NA
R12G08	attP2	57C10L_brp_SNAP_MCFO_X23_0117	20190514_64_I5	Fri May 24 12:10:37 EDT 2019	Sample#2671831363056828514	f		40x	Gen1 MCFO (40x)	NA
R12G08	attP2	57C10L_brp_SNAP_MCFO_X23_0117	20190514_64_I6	Fri May 24 12:10:37 EDT 2019	Sample#2671831363434315874	f		40x	Gen1 MCFO (40x)	NA
R12G08	attP2	57C10PEST_brp_SNAP_MCFO_X23_0099	20181113_61_I1	Tue Nov 20 17:21:52 EST 2018	Sample#2604883035434254434	f		40x	Gen1 MCFO (40x)	NA
R12G08	attP2	57C10PEST_brp_SNAP_MCFO_X23_0099	20181113_61_I4	Tue Nov 20 17:21:52 EST 2018	Sample#2604883035924988002	f		40x	Gen1 MCFO (40x)	NA
R12G08	attP2	57C10PEST_brp_SNAP_MCFO_X23_0099	20181113_61_I5	Tue Nov 20 17:21:52 EST 2018	Sample#2604883036419915874	f		40x	Gen1 MCFO (40x)	NA
R12G08	attP2	57C10PEST_brp_SNAP_MCFO_X23_0099	20181113_61_I6	Tue Nov 20 17:21:52 EST 2018	Sample#2604883037019701346	f		40x	Gen1 MCFO (40x)	NA
R12G08	attP2	pBPhsFlp2_PEST_brp_SNAP_MCFO_0128	20190716_63_D1	Mon Aug 05 12:10:10 EDT 2019	Sample#2698285566134321250	f	40	40x	Gen1 MCFO (40x)	NA
R12G08	attP2	pBPhsFlp2_PEST_brp_SNAP_MCFO_0128	20190716_63_D2	Mon Aug 05 12:10:10 EDT 2019	Sample#2698285566604083298	f	40	40x	Gen1 MCFO (40x)	NA
R12G08	attP2	pBPhsFlp2_PEST_brp_SNAP_MCFO_0128	20190716_63_D3	Mon Aug 05 12:10:10 EDT 2019	Sample#2698285567015125090	f	40	40x	Gen1 MCFO (40x)	NA
R12G08	attP2	pBPhsFlp2_PEST_brp_SNAP_MCFO_0128	20190716_63_D5	Mon Aug 05 12:10:10 EDT 2019	Sample#2698285567430361186	f	40	40x	Gen1 MCFO (40x)	NA
R12G08	attP2	pBPhsFlp2_PEST_brp_SNAP_MCFO_0128	20190716_63_D6	Mon Aug 05 12:10:11 EDT 2019	Sample#2698285567845597282	f	40	40x	Gen1 MCFO (40x)	NA
R12G09	attP2	57C10PEST_attp18_4stop1	20140501_21_E1	Tue May 06 08:22:26 EDT 2014	Sample#2003530718109499490	f		20x	Annotator Gen1 MCFO	Aljoscha Nern
R12G09	attP2	57C10PEST_attp18_4stop1	20140501_21_E2	Tue May 06 08:22:27 EDT 2014	Sample#2003530719611060322	f		20x	Annotator Gen1 MCFO	Aljoscha Nern
R12G09	attP2	57C10PEST_attp18_4stop1	20140501_21_E3	Tue May 06 08:22:27 EDT 2014	Sample#2003530720479281250	f		20x	Annotator Gen1 MCFO	Aljoscha Nern
R12G09	attP2	57C10PEST_attp18_4stop1	20140501_21_E4	Tue May 06 08:22:27 EDT 2014	Sample#2003530721561411682	f		20x	Annotator Gen1 MCFO	Aljoscha Nern
R12G09	attP2	57C10PEST_attp18_4stop1	20140501_21_E5	Tue May 06 08:22:28 EDT 2014	Sample#2003530722551267426	f		20x	Annotator Gen1 MCFO	Aljoscha Nern
R12G09	attP2	57C10PEST_attp18_4stop1	20140501_21_E6	Tue May 06 08:22:28 EDT 2014	Sample#2003530723411099746	f		20x	Annotator Gen1 MCFO	Aljoscha Nern
R12G09	attP2	57C10PEST_attp18_4stop1	20140501_21_E7	Tue May 06 08:22:28 EDT 2014	Sample#2003530724451287138	f		20x	Annotator Gen1 MCFO	Aljoscha Nern
R12G09	attP2	57C10PEST_attp18_4stop1	20140505_32_D1	Sun May 11 16:19:38 EDT 2014	Sample#2005462748716072967	f		20x	Annotator Gen1 MCFO	Aljoscha Nern
R12G09	attP2	57C10PEST_attp18_4stop1	20140505_32_D2	Sun May 11 16:19:39 EDT 2014	Sample#2005462750075027463	f		20x	Annotator Gen1 MCFO	Aljoscha Nern
R12G09	attP2	57C10PEST_attp18_4stop1	20140505_32_D3	Sun May 11 16:19:39 EDT 2014	Sample#2005462751337512967	f		20x	Annotator Gen1 MCFO	Aljoscha Nern
R12G09	attP2	57C10PEST_attp18_4stop1	20140505_32_D4	Sun May 11 16:19:39 EDT 2014	Sample#2005462752721633287	f		20x	Annotator Gen1 MCFO	Aljoscha Nern
R12G09	attP2	57C10PEST_attp18_4stop1	20140505_32_D5	Sun May 11 16:19:40 EDT 2014	Sample#2005462753929592839	f		20x	Annotator Gen1 MCFO	Aljoscha Nern
R12G09	attP2	57C10PEST_attp18_4stop1	20140505_32_D6	Sun May 11 16:19:40 EDT 2014	Sample#2005462755296935943	f		20x	Annotator Gen1 MCFO	Aljoscha Nern
R12G09	attP2	57C10PEST_attp18_4stop1	20140505_32_D7	Sun May 11 16:19:40 EDT 2014	Sample#2005462756685250567	f		20x	Annotator Gen1 MCFO	Aljoscha Nern
R12G09	attP2	57C10PEST_attp18_4stop1	20140505_32_D8	Sun May 11 16:19:41 EDT 2014	Sample#2005462758044205063	f		20x	Annotator Gen1 MCFO	Aljoscha Nern
R12G09	attP2	57C10wt_attp8_3stop1	20130606_3_G3	Thu Apr 24 20:10:10 EDT 2014	Sample#1999360168449540194	f		20x	Annotator Gen1 MCFO	Tanya Wolff
R12G09	attP2	57C10wt_attp8_3stop1	20130606_3_G4	Thu Apr 24 20:10:10 EDT 2014	Sample#1999360169191932002	f		20x	Annotator Gen1 MCFO	Tanya Wolff
R12G09	attP2	57C10wt_attp8_3stop1	20130606_3_G5	Thu Apr 24 20:10:10 EDT 2014	Sample#1999360169925935202	f		20x	Annotator Gen1 MCFO	Tanya Wolff
R12G09	attP2	57C10wt_attp8_3stop1	20130606_3_G6	Thu Apr 24 20:10:11 EDT 2014	Sample#1999360170680909922	f		20x	Annotator Gen1 MCFO	Tanya Wolff
R12G09	attP2	57C10wt_attp8_3stop1	20130606_3_H2	Thu Apr 24 20:10:11 EDT 2014	Sample#1999360171574296674	f		20x	Annotator Gen1 MCFO	Tanya Wolff
R12G09	attP2	57C10wt_attp8_3stop1	20130606_3_H3	Thu Apr 24 20:10:11 EDT 2014	Sample#1999360172216025186	f		20x	Annotator Gen1 MCFO	Tanya Wolff
R12G09	attP2	57C10wt_attp8_3stop1	20130612_2_E1	Mon Jan 18 10:44:07 EST 2016	Sample#2228986723168157794	f	15	20x, 63x	Annotator Gen1 MCFO	Tanya Wolff
R12G09	attP2	57C10wt_attp8_3stop1	20130612_2_E2	Tue Apr 28 14:21:24 EDT 2015	Sample#2132993521861263458	f	15	20x, 63x	Annotator Gen1 MCFO	Tanya Wolff
R12G09	attP2	57C10PEST_brp_SNAP_MCFO_X23_0099	20180831_62_A1	Thu Sep 13 18:20:55 EDT 2018	Sample#2580240423066796130	f		40x	Gen1 MCFO (40x)	NA
R12G09	attP2	57C10PEST_brp_SNAP_MCFO_X23_0099	20180831_62_A2	Thu Sep 13 18:20:55 EDT 2018	Sample#2580240423364591714	f		40x	Gen1 MCFO (40x)	NA
R12G09	attP2	57C10PEST_brp_SNAP_MCFO_X23_0099	20180831_62_A3	Thu Sep 13 18:20:55 EDT 2018	Sample#2580240423649804386	f		40x	Gen1 MCFO (40x)	NA
R12G09	attP2	57C10PEST_brp_SNAP_MCFO_X23_0099	20180831_62_A4	Thu Sep 13 18:20:55 EDT 2018	Sample#2580240423943405666	f		40x	Gen1 MCFO (40x)	NA
R12G09	attP2	57C10PEST_brp_SNAP_MCFO_X23_0099	20180831_62_A5	Thu Sep 13 18:20:55 EDT 2018	Sample#2580240424232812642	f		40x	Gen1 MCFO (40x)	NA
R12G09	attP2	57C10PEST_brp_SNAP_MCFO_X23_0099	20180831_62_A6	Thu Sep 13 18:20:55 EDT 2018	Sample#2580240424513831010	f		40x	Gen1 MCFO (40x)	NA
R12G10	attP2	57C10PEST_attp18_4stop1	20160408_22_G2	Fri Apr 15 07:33:51 EDT 2016	Sample#2260813874234130530	f		20x	Annotator Gen1 MCFO	Jens Goldammer
R12G10	attP2	57C10PEST_attp18_4stop1	20160408_22_G3	Thu May 19 07:52:16 EDT 2016	Sample#2273139692570411082	f		20x, 63x	Annotator Gen1 MCFO	Jens Goldammer
R12G10	attP2	57C10PEST_attp18_4stop1	20160408_22_G4	Thu May 19 07:52:32 EDT 2016	Sample#2273139760660742218	f		20x, 63x	Annotator Gen1 MCFO	Jens Goldammer
R12G10	attP2	57C10PEST_attp18_4stop1	20160408_22_G7	Thu May 19 07:52:46 EDT 2016	Sample#2273139818168844362	f		20x, 63x	Annotator Gen1 MCFO	Jens Goldammer
R12G10	attP2	57C10PEST_attp18_4stop1	20160408_22_G8	Thu May 19 07:52:58 EDT 2016	Sample#2273139870861885514	f		20x, 63x	Annotator Gen1 MCFO	Jens Goldammer
R12G12	attP2	57C10PEST_brp_SNAP_MCFO_X23_0099	20181121_64_I2	Tue Dec 11 12:27:02 EST 2018	Sample#2612418986498850914	f		40x	Gen1 MCFO (40x)	NA
R12G12	attP2	pBPhsFlp2_PEST_brp_SNAP_MCFO_0128	20190719_61_A1	Mon Aug 05 14:43:37 EDT 2019	Sample#2698324183783309410	m	40	40x	Gen1 MCFO (40x)	NA
R12G12	attP2	pBPhsFlp2_PEST_brp_SNAP_MCFO_0128	20190719_61_A2	Mon Aug 05 14:43:37 EDT 2019	Sample#2698324184248877154	m	40	40x	Gen1 MCFO (40x)	NA
R12H02	attP2	57C10PEST_attp18_4stop1	20160303_19_E1	Fri Mar 11 15:12:39 EST 2016	Sample#2248260860587802722	f		20x	Annotator Gen1 MCFO	Masayoshi Ito
R12H02	attP2	57C10PEST_attp18_4stop1	20160303_19_E2	Fri Mar 11 15:12:39 EST 2016	Sample#2248260860986261602	f		20x	Annotator Gen1 MCFO	Masayoshi Ito
R12H02	attP2	57C10PEST_attp18_4stop1	20160303_19_E3	Thu Mar 31 07:48:30 EDT 2016	Sample#2255381741474676773	f		20x, 63x	Annotator Gen1 MCFO	Masayoshi Ito
R12H02	attP2	57C10PEST_attp18_4stop1	20160303_19_E4	Thu Mar 31 07:48:30 EDT 2016	Sample#2255381744167419941	f		20x, 63x	Annotator Gen1 MCFO	Masayoshi Ito
R12H02	attP2	57C10PEST_attp18_4stop1	20160303_19_E5	Thu Mar 31 07:48:35 EDT 2016	Sample#2255381765503844389	f		20x, 63x	Annotator Gen1 MCFO	Masayoshi Ito
R12H02	attP2	57C10PEST_attp18_4stop1	20160303_19_E6	Thu Mar 31 07:48:39 EDT 2016	Sample#2255381781526085669	f		20x, 63x	Annotator Gen1 MCFO	Masayoshi Ito
R12H02	attP2	57C10PEST_attp18_4stop1	20160303_19_E7	Thu Mar 31 07:48:42 EDT 2016	Sample#2255381794280964133	f		20x, 63x	Annotator Gen1 MCFO	Masayoshi Ito
R12H02	attP2	57C10PEST_attp18_4stop1	20160303_19_E8	Fri Mar 11 15:12:40 EST 2016	Sample#2248260863389597794	f		20x	Annotator Gen1 MCFO	Masayoshi Ito
R12H03	attP2	57C10PEST_attp18_4stop1	20170602_22_F1	Fri Jun 09 14:36:38 EDT 2017	Sample#2413123176725741666	f		20x	Annotator Gen1 MCFO	Masayoshi Ito
R12H03	attP2	57C10PEST_attp18_4stop1	20170602_22_F2	Fri Jun 09 14:36:39 EDT 2017	Sample#2413123176826404962	f		20x	Annotator Gen1 MCFO	Masayoshi Ito
R12H03	attP2	57C10PEST_attp18_4stop1	20170602_22_F3	Fri Jun 09 14:36:39 EDT 2017	Sample#2413123176922873954	f		20x	Annotator Gen1 MCFO	Masayoshi Ito
R12H03	attP2	57C10PEST_attp18_4stop1	20170602_22_F4	Fri Jun 09 14:36:39 EDT 2017	Sample#2413123177019342946	f		20x	Annotator Gen1 MCFO	Masayoshi Ito
R12H03	attP2	57C10PEST_attp18_4stop1	20170602_22_F5	Fri Jun 09 14:36:39 EDT 2017	Sample#2413123177120006242	f		20x, 63x	Annotator Gen1 MCFO	Masayoshi Ito
R12H03	attP2	57C10PEST_attp18_4stop1	20170602_22_F6	Fri Jun 09 14:36:39 EDT 2017	Sample#2413123177216475234	f		20x	Annotator Gen1 MCFO	Masayoshi Ito
R12H03	attP2	57C10PEST_attp18_4stop1	20170602_22_F7	Fri Jun 09 14:36:39 EDT 2017	Sample#2413123177312944226	f		20x	Annotator Gen1 MCFO	Masayoshi Ito
R12H03	attP2	57C10PEST_attp18_4stop1	20170602_22_F8	Fri Jun 09 14:36:39 EDT 2017	Sample#2413123177409413218	f		20x, 63x	Annotator Gen1 MCFO	Masayoshi Ito
R12H08	attP2	57C10PEST_attp18_4stop1	20170217_25_A1	Tue Feb 28 12:24:46 EST 2017	Sample#2376503914515136610	f	15	20x, 63x	Annotator Gen1 MCFO	Jens Goldammer
R12H08	attP2	57C10PEST_attp18_4stop1	20170217_25_A2	Tue Feb 28 12:24:46 EST 2017	Sample#2376503914695491682	f	15	20x, 63x	Annotator Gen1 MCFO	Jens Goldammer
R12H08	attP2	57C10PEST_attp18_4stop1	20170217_25_A3	Tue Feb 28 12:24:46 EST 2017	Sample#2376503914867458146	f	15	20x	Annotator Gen1 MCFO	Jens Goldammer
R12H08	attP2	57C10PEST_attp18_4stop1	20170217_25_A4	Tue Feb 28 12:24:46 EST 2017	Sample#2376503915039424610	f	15	20x, 63x	Annotator Gen1 MCFO	Jens Goldammer
R12H08	attP2	57C10PEST_attp18_4stop1	20170217_25_A5	Tue Feb 28 12:24:46 EST 2017	Sample#2376503915211391074	f	15	20x	Annotator Gen1 MCFO	Jens Goldammer
R12H08	attP2	57C10PEST_attp18_4stop1	20170217_25_A6	Tue Feb 28 12:24:46 EST 2017	Sample#2376503915379163234	f	15	20x, 63x	Annotator Gen1 MCFO	Jens Goldammer
R12H08	attP2	57C10PEST_attp18_4stop1	20170217_25_A7	Tue Feb 28 12:24:46 EST 2017	Sample#2376503915546935394	f	15	20x	Annotator Gen1 MCFO	Jens Goldammer
R12H08	attP2	57C10PEST_attp18_4stop1	20170217_25_A8	Tue Feb 28 12:24:46 EST 2017	Sample#2376503915718901858	f	15	20x	Annotator Gen1 MCFO	Jens Goldammer
R12H08	attP2	57C10PEST_attp18_4stop1	20170217_25_B1	Tue Feb 28 12:24:46 EST 2017	Sample#2376503915890868322	f	15	20x	Annotator Gen1 MCFO	Jens Goldammer
R12H12	attP2	57C10PEST_attp18_4stop1	20170602_24_G1	Mon Jun 19 11:53:04 EDT 2017	Sample#2416705888539639906	f		20x, 63x	Annotator Gen1 MCFO	Masayoshi Ito
R12H12	attP2	57C10PEST_attp18_4stop1	20170602_24_G2	Mon Jun 19 11:53:04 EDT 2017	Sample#2416705888640303202	f		20x	Annotator Gen1 MCFO	Masayoshi Ito
R12H12	attP2	57C10PEST_attp18_4stop1	20170602_24_G3	Mon Jun 19 11:53:04 EDT 2017	Sample#2416705888740966498	f		20x	Annotator Gen1 MCFO	Masayoshi Ito
R12H12	attP2	57C10PEST_attp18_4stop1	20170602_24_G4	Mon Jun 19 11:53:04 EDT 2017	Sample#2416705888841629794	f		20x	Annotator Gen1 MCFO	Masayoshi Ito
R12H12	attP2	57C10PEST_attp18_4stop1	20170602_24_G5	Mon Jun 19 11:53:04 EDT 2017	Sample#2416705888946487394	f		20x	Annotator Gen1 MCFO	Masayoshi Ito
R12H12	attP2	57C10PEST_attp18_4stop1	20170602_24_G6	Mon Jun 19 11:53:04 EDT 2017	Sample#2416705889047150690	f		20x	Annotator Gen1 MCFO	Masayoshi Ito
R12H12	attP2	57C10PEST_attp18_4stop1	20170602_24_G7	Mon Jun 19 11:53:04 EDT 2017	Sample#2416705889147813986	f		20x, 63x	Annotator Gen1 MCFO	Masayoshi Ito
R12H12	attP2	57C10PEST_attp18_4stop1	20170602_24_G8	Mon Jun 19 11:53:04 EDT 2017	Sample#2416705889248477282	f		20x	Annotator Gen1 MCFO	Masayoshi Ito
R12H12	attP2	57C10PEST_brp_SNAP_MCFO_X23_0099	20181121_64_J1	Tue Dec 11 12:27:02 EST 2018	Sample#2612418987014750306	f		40x	Gen1 MCFO (40x)	NA
R12H12	attP2	57C10PEST_brp_SNAP_MCFO_X23_0099	20181121_64_J2	Tue Dec 11 12:27:03 EST 2018	Sample#2612418987606147170	f		40x	Gen1 MCFO (40x)	NA
R12H12	attP2	57C10PEST_brp_SNAP_MCFO_X23_0099	20181121_64_J3	Tue Mar 12 13:25:54 EDT 2019	Sample#2645395996774760546	f		40x	Gen1 MCFO (40x)	NA
R12H12	attP2	57C10PEST_brp_SNAP_MCFO_X23_0099	20181121_64_J4	Tue Mar 12 13:25:54 EDT 2019	Sample#2645395997420683362	f		40x	Gen1 MCFO (40x)	NA
R12H12	attP2	57C10PEST_brp_SNAP_MCFO_X23_0099	20181121_64_J5	Tue Mar 12 13:25:55 EDT 2019	Sample#2645395998028857442	f		40x	Gen1 MCFO (40x)	NA
R12H12	attP2	57C10PEST_brp_SNAP_MCFO_X23_0099	20181121_64_J6	Tue Mar 12 13:25:55 EDT 2019	Sample#2645395998674780258	f		40x	Gen1 MCFO (40x)	NA
R12H12	attP2	pBPhsFlp2_PEST_brp_SNAP_MCFO_0128	20190809_62_F1	Thu Aug 22 14:23:14 EDT 2019	Sample#2704479647353012322	m	13	40x	Gen1 MCFO (40x)	NA
R12H12	attP2	pBPhsFlp2_PEST_brp_SNAP_MCFO_0128	20190809_62_F2	Thu Aug 29 11:59:03 EDT 2019	Sample#2706980074720067682	m	13	40x	Gen1 MCFO (40x)	NA
R12H12	attP2	pBPhsFlp2_PEST_brp_SNAP_MCFO_0128	20190809_62_F3	Thu Aug 29 11:59:03 EDT 2019	Sample#2706980075198218338	m	13	40x	Gen1 MCFO (40x)	NA
R12H12	attP2	pBPhsFlp2_PEST_brp_SNAP_MCFO_0128	20190809_62_F4	Thu Aug 29 11:59:03 EDT 2019	Sample#2706980075659591778	m	13	40x	Gen1 MCFO (40x)	NA
R12H12	attP2	pBPhsFlp2_PEST_brp_SNAP_MCFO_0128	20190809_62_F5	Thu Aug 29 11:59:03 EDT 2019	Sample#2706980076112576610	m	13	40x	Gen1 MCFO (40x)	NA
R12H12	attP2	pBPhsFlp2_PEST_brp_SNAP_MCFO_0128	20190809_62_F6	Thu Aug 29 11:59:03 EDT 2019	Sample#2706980076511035490	m	13	40x	Gen1 MCFO (40x)	NA
R12H12	attP2	pBPhsFlp2_PEST_brp_SNAP_MCFO_0128	20190809_62_G1	Thu Aug 29 11:59:03 EDT 2019	Sample#2706980076909494370	m	13	40x	Gen1 MCFO (40x)	NA
R12H12	attP2	pBPhsFlp2_PEST_brp_SNAP_MCFO_0128	20190809_62_G2	Thu Aug 29 11:59:03 EDT 2019	Sample#2706980077307953250	m	13	40x	Gen1 MCFO (40x)	NA
R12H12	attP2	pBPhsFlp2_PEST_brp_SNAP_MCFO_0128	20190809_62_G3	Thu Aug 29 11:59:03 EDT 2019	Sample#2706980077702217826	m	13	40x	Gen1 MCFO (40x)	NA
R13A08	attP2	57C10PEST_attp18_4stop1	20140501_22_B1	Tue May 06 08:22:35 EDT 2014	Sample#2003530751697485922	f		20x	Annotator Gen1 MCFO	Aljoscha Nern
R13A08	attP2	57C10PEST_attp18_4stop1	20140501_22_B2	Tue May 06 08:22:39 EDT 2014	Sample#2003530770777374818	f		20x	Annotator Gen1 MCFO	Aljoscha Nern
R13A08	attP2	57C10PEST_attp18_4stop1	20140501_22_B3	Tue May 06 08:22:42 EDT 2014	Sample#2003530781099556962	f		20x	Annotator Gen1 MCFO	Aljoscha Nern
R13A08	attP2	57C10PEST_attp18_4stop1	20140501_22_B5	Tue May 06 08:22:42 EDT 2014	Sample#2003530782211047522	f		20x	Annotator Gen1 MCFO	Aljoscha Nern
R13A08	attP2	57C10PEST_attp18_4stop1	20140501_22_B6	Tue May 06 08:22:42 EDT 2014	Sample#2003530783825854562	f		20x	Annotator Gen1 MCFO	Aljoscha Nern
R13A08	attP2	57C10PEST_attp18_4stop1	20140501_22_B7	Tue May 06 08:22:42 EDT 2014	Sample#2003530785209974882	f		20x	Annotator Gen1 MCFO	Aljoscha Nern
R13A08	attP2	57C10PEST_attp18_4stop1	20140501_22_B7	Thu Feb 12 21:22:45 EST 2015	Sample#2105935567706390626	f		63x	Annotator Gen1 MCFO	Aljoscha Nern
R13A08	attP2	57C10PEST_attp18_4stop1	20140501_22_B8	Tue May 06 08:22:43 EDT 2014	Sample#2003530786837364834	f		20x	Annotator Gen1 MCFO	Aljoscha Nern
R13A08	attP2	57C10PEST_attp18_4stop1	20151008_20_G1	Thu Oct 15 15:24:35 EDT 2015	Sample#2194615358164303970	f		20x	Annotator Gen1 MCFO	Jens Goldammer
R13A08	attP2	57C10PEST_attp18_4stop1	20151008_20_G2	Thu Oct 15 15:24:35 EDT 2015	Sample#2194615358462099554	f		20x	Annotator Gen1 MCFO	Jens Goldammer
R13A08	attP2	57C10PEST_attp18_4stop1	20151008_20_G3	Thu Oct 15 15:24:35 EDT 2015	Sample#2194615359036719202	f		20x	Annotator Gen1 MCFO	Jens Goldammer
R13A08	attP2	57C10PEST_attp18_4stop1	20151008_20_G4	Thu Oct 15 15:24:35 EDT 2015	Sample#2194615359334514786	f		20x	Annotator Gen1 MCFO	Jens Goldammer
R13A08	attP2	57C10PEST_attp18_4stop1	20151008_20_G5	Thu Oct 15 15:24:35 EDT 2015	Sample#2194615359951077474	f		20x	Annotator Gen1 MCFO	Jens Goldammer
R13A08	attP2	57C10PEST_attp18_4stop1	20151008_20_G6	Thu Oct 15 15:24:35 EDT 2015	Sample#2194615360244678754	f		20x	Annotator Gen1 MCFO	Jens Goldammer
R13A08	attP2	57C10PEST_attp18_4stop1	20151008_20_G7	Thu Oct 15 15:24:36 EDT 2015	Sample#2194615360861241442	f		20x	Annotator Gen1 MCFO	Jens Goldammer
R13A08	attP2	57C10PEST_attp18_4stop1	20151008_20_G8	Thu Oct 15 15:24:36 EDT 2015	Sample#2194615361465221218	f		20x	Annotator Gen1 MCFO	Jens Goldammer
R13A08	attP2	57C10PEST_attp18_4stop1	20151008_20_H1	Thu Oct 15 15:24:36 EDT 2015	Sample#2194615362065006690	f		20x	Annotator Gen1 MCFO	Jens Goldammer
R13A08	attP2	57C10PEST_attp18_4stop1	20151008_20_H2	Thu Oct 15 15:24:36 EDT 2015	Sample#2194615362350219362	f		20x	Annotator Gen1 MCFO	Jens Goldammer
R13A08	attP2	57C10PEST_brp_SNAP_MCFO_X23_0099	20180831_62_B1	Thu Sep 13 18:20:55 EDT 2018	Sample#2580240424828403810	f		40x	Gen1 MCFO (40x)	NA
R13A08	attP2	57C10PEST_brp_SNAP_MCFO_X23_0099	20180831_62_B2	Thu Sep 13 18:20:55 EDT 2018	Sample#2580240425113616482	f		40x	Gen1 MCFO (40x)	NA
R13A08	attP2	57C10PEST_brp_SNAP_MCFO_X23_0099	20180831_62_B3	Thu Sep 13 18:20:55 EDT 2018	Sample#2580240425398829154	f		40x	Gen1 MCFO (40x)	NA
R13A08	attP2	57C10PEST_brp_SNAP_MCFO_X23_0099	20180831_62_B4	Thu Sep 13 18:20:56 EDT 2018	Sample#2580240425684041826	f		40x	Gen1 MCFO (40x)	NA
R13A08	attP2	57C10PEST_brp_SNAP_MCFO_X23_0099	20180831_62_B5	Thu Sep 13 18:20:56 EDT 2018	Sample#2580240425969254498	f		40x	Gen1 MCFO (40x)	NA
R13A08	attP2	57C10PEST_brp_SNAP_MCFO_X23_0099	20180831_62_B6	Thu Sep 13 18:20:56 EDT 2018	Sample#2580240426250272866	f		40x	Gen1 MCFO (40x)	NA
R13A08	attP2	57C10PEST_brp_SNAP_MCFO_X23_0099	20180831_62_C1	Thu Sep 13 18:20:56 EDT 2018	Sample#2580240426476765282	f		40x	Gen1 MCFO (40x)	NA
R13B01	attP2	57C10L_brp_SNAP_MCFO_X23_0117	20190614_62_J2	Wed Jul 31 13:53:39 EDT 2019	Sample#2696499669491515490	m		40x	Gen1 MCFO (40x)	NA
R13B01	attP2	57C10L_brp_SNAP_MCFO_X23_0117	20190614_62_J3	Wed Jul 31 13:53:44 EDT 2019	Sample#2696499688370077794	m		40x	Gen1 MCFO (40x)	NA
R13B01	attP2	57C10L_brp_SNAP_MCFO_X23_0117	20190614_62_J4	Wed Jul 31 13:53:53 EDT 2019	Sample#2696499725477085282	m		40x	Gen1 MCFO (40x)	NA
R13B01	attP2	57C10L_brp_SNAP_MCFO_X23_0117	20190614_62_J5	Wed Jul 31 13:53:57 EDT 2019	Sample#2696499742451433570	m		40x	Gen1 MCFO (40x)	NA
R13B01	attP2	57C10L_brp_SNAP_MCFO_X23_0117	20190614_62_J6	Wed Jul 31 13:53:57 EDT 2019	Sample#2696499742929584226	m		40x	Gen1 MCFO (40x)	NA
R13B01	attP2	pBPhsFlp2_PEST_brp_SNAP_MCFO_0128	20190702_65_B1	Wed Jul 24 12:49:24 EDT 2019	Sample#2693946782525685858	f	40	40x	Gen1 MCFO (40x)	NA
R13B01	attP2	pBPhsFlp2_PEST_brp_SNAP_MCFO_0128	20190702_65_B2	Wed Jul 24 12:49:24 EDT 2019	Sample#2693946782966087778	f	40	40x	Gen1 MCFO (40x)	NA
R13B01	attP2	pBPhsFlp2_PEST_brp_SNAP_MCFO_0128	20190702_65_B3	Wed Jul 24 12:49:24 EDT 2019	Sample#2693946783360352354	f	40	40x	Gen1 MCFO (40x)	NA
R13B01	attP2	pBPhsFlp2_PEST_brp_SNAP_MCFO_0128	20190702_65_B4	Wed Jul 24 12:49:24 EDT 2019	Sample#2693946783813337186	f	40	40x	Gen1 MCFO (40x)	NA
R13B01	attP2	pBPhsFlp2_PEST_brp_SNAP_MCFO_0128	20190702_65_B5	Wed Jul 24 12:49:24 EDT 2019	Sample#2693946784211796066	f	40	40x	Gen1 MCFO (40x)	NA
R13B01	attP2	pBPhsFlp2_PEST_brp_SNAP_MCFO_0128	20190702_65_B6	Wed Jul 24 12:49:24 EDT 2019	Sample#2693946784606060642	f	40	40x	Gen1 MCFO (40x)	NA
R13B01	attP2	pBPhsFlp2_PEST_brp_SNAP_MCFO_0128	20190702_65_C1	Wed Jul 24 12:49:24 EDT 2019	Sample#2693946785000325218	f	40	40x	Gen1 MCFO (40x)	NA
R13B05	attP2	57C10PEST_brp_SNAP_MCFO_X23_0099	20181121_65_A1	Fri Dec 14 16:42:30 EST 2018	Sample#2613570437988221026	f		40x	Gen1 MCFO (40x)	NA
R13B05	attP2	57C10PEST_brp_SNAP_MCFO_X23_0099	20181121_65_A2	Fri Dec 14 16:42:30 EST 2018	Sample#2613570438588006498	f		40x	Gen1 MCFO (40x)	NA
R13B05	attP2	57C10PEST_brp_SNAP_MCFO_X23_0099	20181121_65_A3	Fri Dec 14 16:42:30 EST 2018	Sample#2613570439175209058	f		40x	Gen1 MCFO (40x)	NA
R13B05	attP2	57C10PEST_brp_SNAP_MCFO_X23_0099	20181121_65_A4	Fri Dec 14 16:42:30 EST 2018	Sample#2613570439783383138	f		40x	Gen1 MCFO (40x)	NA
R13B05	attP2	57C10PEST_brp_SNAP_MCFO_X23_0099	20181121_65_A5	Fri Dec 14 16:42:30 EST 2018	Sample#2613570440374780002	f		40x	Gen1 MCFO (40x)	NA
R13B05	attP2	57C10PEST_brp_SNAP_MCFO_X23_0099	20181121_65_A6	Fri Dec 14 16:42:30 EST 2018	Sample#2613570440961982562	f		40x	Gen1 MCFO (40x)	NA
R13B05	attP2	pBPhsFlp2_PEST_brp_SNAP_MCFO_0128	20191015_61_B1	Fri Oct 25 16:39:28 EDT 2019	Sample#2727706755453681762	m	13	40x	Gen1 MCFO (40x)	NA
R13B05	attP2	pBPhsFlp2_PEST_brp_SNAP_MCFO_0128	20191015_61_B10	Fri Oct 25 16:39:30 EDT 2019	Sample#2727706763053760610	m	13	40x	Gen1 MCFO (40x)	NA
R13B05	attP2	pBPhsFlp2_PEST_brp_SNAP_MCFO_0128	20191015_61_B2	Fri Oct 25 16:39:29 EDT 2019	Sample#2727706756338679906	m	13	40x	Gen1 MCFO (40x)	NA
R13B05	attP2	pBPhsFlp2_PEST_brp_SNAP_MCFO_0128	20191015_61_B4	Fri Oct 25 16:39:29 EDT 2019	Sample#2727706758121259106	m	13	40x	Gen1 MCFO (40x)	NA
R13B05	attP2	pBPhsFlp2_PEST_brp_SNAP_MCFO_0128	20191015_61_B5	Fri Oct 25 16:39:29 EDT 2019	Sample#2727706758934954082	m	13	40x	Gen1 MCFO (40x)	NA
R13B05	attP2	pBPhsFlp2_PEST_brp_SNAP_MCFO_0128	20191015_61_B6	Fri Oct 25 16:39:29 EDT 2019	Sample#2727706759757037666	m	13	40x	Gen1 MCFO (40x)	NA
R13B05	attP2	pBPhsFlp2_PEST_brp_SNAP_MCFO_0128	20191015_61_B7	Fri Oct 25 16:39:30 EDT 2019	Sample#2727706760570732642	m	13	40x	Gen1 MCFO (40x)	NA
R13B05	attP2	pBPhsFlp2_PEST_brp_SNAP_MCFO_0128	20191015_61_B8	Fri Oct 25 16:39:30 EDT 2019	Sample#2727706761397010530	m	13	40x	Gen1 MCFO (40x)	NA
R13B05	attP2	pBPhsFlp2_PEST_brp_SNAP_MCFO_0128	20191015_61_B9	Fri Oct 25 16:39:30 EDT 2019	Sample#2727706762223288418	m	13	40x	Gen1 MCFO (40x)	NA
R13B06	attP2	57C10PEST_brp_SNAP_MCFO_X23_0099	20181121_65_B1	Fri Dec 14 16:42:31 EST 2018	Sample#2613570441557573730	f		40x	Gen1 MCFO (40x)	NA
R13B06	attP2	57C10PEST_brp_SNAP_MCFO_X23_0099	20181121_65_B2	Fri Dec 14 16:42:31 EST 2018	Sample#2613570442140581986	f		40x	Gen1 MCFO (40x)	NA
R13B06	attP2	57C10PEST_brp_SNAP_MCFO_X23_0099	20181121_65_B3	Fri Dec 14 16:42:31 EST 2018	Sample#2613570442723590242	f		40x	Gen1 MCFO (40x)	NA
R13B06	attP2	57C10PEST_brp_SNAP_MCFO_X23_0099	20181121_65_B4	Fri Dec 14 16:42:31 EST 2018	Sample#2613570443323375714	f		40x	Gen1 MCFO (40x)	NA
R13B06	attP2	57C10PEST_brp_SNAP_MCFO_X23_0099	20181121_65_B5	Fri Dec 14 16:42:31 EST 2018	Sample#2613570443960909922	f		40x	Gen1 MCFO (40x)	NA
R13B06	attP2	pBPhsFlp2_PEST_brp_SNAP_MCFO_0128	20191022_63_J1	Mon Nov 04 18:58:08 EST 2019	Sample#2731380627675807842	m	40	40x	Gen1 MCFO (40x)	NA
R13B06	attP2	pBPhsFlp2_PEST_brp_SNAP_MCFO_0128	20191022_63_J2	Mon Nov 04 18:58:08 EST 2019	Sample#2731380628611137634	m	40	40x	Gen1 MCFO (40x)	NA
R13B06	attP2	pBPhsFlp2_PEST_brp_SNAP_MCFO_0128	20191022_63_J3	Mon Nov 04 18:58:08 EST 2019	Sample#2731380629533884514	m	40	40x	Gen1 MCFO (40x)	NA
R13B06	attP2	pBPhsFlp2_PEST_brp_SNAP_MCFO_0128	20191022_63_J4	Mon Nov 04 17:18:30 EST 2019	Sample#2731355554197799010	m	40	40x	Gen1 MCFO (40x)	NA
R13B06	attP2	pBPhsFlp2_PEST_brp_SNAP_MCFO_0128	20191022_63_J5	Mon Nov 04 17:18:30 EST 2019	Sample#2731355555049242722	m	40	40x	Gen1 MCFO (40x)	NA
R13B06	attP2	pBPhsFlp2_PEST_brp_SNAP_MCFO_0128	20191022_63_J6	Mon Nov 04 17:18:30 EST 2019	Sample#2731355555892297826	m	40	40x	Gen1 MCFO (40x)	NA
R13B06	attP2	pBPhsFlp2_PEST_brp_SNAP_MCFO_0128	20191022_63_J7	Mon Nov 04 17:18:30 EST 2019	Sample#2731355556735352930	m	40	40x	Gen1 MCFO (40x)	NA
R13B06	attP2	pBPhsFlp2_PEST_brp_SNAP_MCFO_0128	20191022_63_J8	Mon Nov 04 17:18:31 EST 2019	Sample#2731355557595185250	m	40	40x	Gen1 MCFO (40x)	NA
R13B07	attP2	57C10PEST_brp_SNAP_MCFO_X23_0099	20181121_65_C1	Fri Dec 14 16:42:31 EST 2018	Sample#2613570444552306786	f		40x	Gen1 MCFO (40x)	NA
R13B07	attP2	57C10PEST_brp_SNAP_MCFO_X23_0099	20181121_65_C2	Fri Dec 14 16:42:31 EST 2018	Sample#2613570445189840994	f		40x	Gen1 MCFO (40x)	NA
R13B07	attP2	57C10PEST_brp_SNAP_MCFO_X23_0099	20181121_65_C3	Fri Dec 14 16:42:32 EST 2018	Sample#2613570445760266338	f		40x	Gen1 MCFO (40x)	NA
R13B07	attP2	57C10PEST_brp_SNAP_MCFO_X23_0099	20181121_65_C4	Fri Dec 14 16:42:32 EST 2018	Sample#2613570446339080290	f		40x	Gen1 MCFO (40x)	NA
R13B07	attP2	57C10PEST_brp_SNAP_MCFO_X23_0099	20181121_65_C5	Fri Dec 14 16:42:32 EST 2018	Sample#2613570446917894242	f		40x	Gen1 MCFO (40x)	NA
R13B07	attP2	57C10PEST_brp_SNAP_MCFO_X23_0099	20181121_65_C6	Fri Dec 14 16:42:40 EST 2018	Sample#2613570480950476898	f		40x	Gen1 MCFO (40x)	NA
R13B08	attP2	57C10PEST_attp8_3stop1	20161222_28_E1	Fri Dec 30 13:07:35 EST 2016	Sample#2354771416622039138	f		20x	Annotator Gen1 MCFO	Gabriella Sterne
R13B08	attP2	57C10PEST_attp8_3stop1	20161222_28_E2	Fri Dec 30 13:07:35 EST 2016	Sample#2354771416760451170	f		20x	Annotator Gen1 MCFO	Gabriella Sterne
R13B08	attP2	57C10PEST_attp8_3stop1	20161222_28_E3	Fri Dec 30 13:07:35 EST 2016	Sample#2354771416894668898	f		20x	Annotator Gen1 MCFO	Gabriella Sterne
R13B08	attP2	57C10PEST_brp_SNAP_MCFO_X23_0099	20180831_62_D1	Thu Sep 13 18:20:56 EDT 2018	Sample#2580240426757783650	f		40x	Gen1 MCFO (40x)	NA
R13B08	attP2	57C10PEST_brp_SNAP_MCFO_X23_0099	20180831_62_D2	Thu Sep 13 18:20:56 EDT 2018	Sample#2580240427038802018	f		40x	Gen1 MCFO (40x)	NA
R13B08	attP2	57C10PEST_brp_SNAP_MCFO_X23_0099	20180831_62_D3	Thu Sep 13 18:20:56 EDT 2018	Sample#2580240427319820386	f		40x	Gen1 MCFO (40x)	NA
R13B08	attP2	57C10PEST_brp_SNAP_MCFO_X23_0099	20180831_62_D4	Thu Sep 13 18:20:56 EDT 2018	Sample#2580240427600838754	f		40x	Gen1 MCFO (40x)	NA
R13B08	attP2	57C10PEST_brp_SNAP_MCFO_X23_0099	20180831_62_D5	Thu Sep 13 18:20:56 EDT 2018	Sample#2580240427881857122	f		40x	Gen1 MCFO (40x)	NA
R13B08	attP2	57C10PEST_brp_SNAP_MCFO_X23_0099	20180831_62_D6	Thu Sep 13 18:20:56 EDT 2018	Sample#2580240428167069794	f		40x	Gen1 MCFO (40x)	NA
R13B08	attP2	pBPhsFlp2_PEST_brp_SNAP_MCFO_0128	20191203_66_I1	Tue Dec 24 12:47:35 EST 2019	Sample#2749406771645775970	m	40	40x	Gen1 MCFO (40x)	NA
R13B08	attP2	pBPhsFlp2_PEST_brp_SNAP_MCFO_0128	20191203_66_I2	Tue Dec 24 12:47:36 EST 2019	Sample#2749406772740489314	m	40	40x	Gen1 MCFO (40x)	NA
R13B08	attP2	pBPhsFlp2_PEST_brp_SNAP_MCFO_0128	20191203_66_I3	Tue Dec 24 12:47:36 EST 2019	Sample#2749406773860368482	m	40	40x	Gen1 MCFO (40x)	NA
R13B08	attP2	pBPhsFlp2_PEST_brp_SNAP_MCFO_0128	20191203_66_I4	Tue Dec 24 12:47:36 EST 2019	Sample#2749406774896361570	m	40	40x	Gen1 MCFO (40x)	NA
R13B08	attP2	pBPhsFlp2_PEST_brp_SNAP_MCFO_0128	20191203_66_I5	Tue Dec 24 12:47:36 EST 2019	Sample#2749406775928160354	m	40	40x	Gen1 MCFO (40x)	NA
R13B08	attP2	pBPhsFlp2_PEST_brp_SNAP_MCFO_0128	20191203_66_I6	Tue Dec 24 12:47:37 EST 2019	Sample#2749406776964153442	m	40	40x	Gen1 MCFO (40x)	NA
R13B10	attP2	57C10PEST_brp_SNAP_MCFO_X23_0099	20181121_65_D1	Fri Dec 14 16:43:04 EST 2018	Sample#2613570582687514722	f		40x	Gen1 MCFO (40x)	NA
R13B10	attP2	57C10PEST_brp_SNAP_MCFO_X23_0099	20190514_62_H3	Wed Jun 05 17:36:42 EDT 2019	Sample#2676262082055241826	f		40x	Gen1 MCFO (40x)	NA
R13B10	attP2	57C10PEST_brp_SNAP_MCFO_X23_0099	20190514_62_H4	Wed Jun 05 17:36:43 EDT 2019	Sample#2676262082499838050	f		40x	Gen1 MCFO (40x)	NA
R13B10	attP2	57C10PEST_brp_SNAP_MCFO_X23_0099	20190514_62_H5	Wed Jun 05 17:36:43 EDT 2019	Sample#2676262082944434274	f		40x	Gen1 MCFO (40x)	NA
R13B10	attP2	57C10PEST_brp_SNAP_MCFO_X23_0099	20190514_62_H6	Wed Jun 05 17:36:43 EDT 2019	Sample#2676262083389030498	f		40x	Gen1 MCFO (40x)	NA
R13B10	attP2	57C10PEST_brp_SNAP_MCFO_X23_0099	20190514_62_I1	Wed Jun 05 17:36:43 EDT 2019	Sample#2676262083829432418	f		40x	Gen1 MCFO (40x)	NA
R13B10	attP2	pBPhsFlp2_PEST_brp_SNAP_MCFO_0128	20190809_62_H1	Thu Aug 29 11:59:03 EDT 2019	Sample#2706980078096482402	m	13	40x	Gen1 MCFO (40x)	NA
R13B10	attP2	pBPhsFlp2_PEST_brp_SNAP_MCFO_0128	20190809_62_H2	Thu Aug 29 11:59:03 EDT 2019	Sample#2706980078549467234	m	13	40x	Gen1 MCFO (40x)	NA
R13B10	attP2	pBPhsFlp2_PEST_brp_SNAP_MCFO_0128	20190809_62_H3	Thu Aug 29 11:59:04 EDT 2019	Sample#2706980079002452066	m	13	40x	Gen1 MCFO (40x)	NA
R13B10	attP2	pBPhsFlp2_PEST_brp_SNAP_MCFO_0128	20190809_62_H4	Thu Aug 29 11:59:04 EDT 2019	Sample#2706980079455436898	m	13	40x	Gen1 MCFO (40x)	NA
R13B10	attP2	pBPhsFlp2_PEST_brp_SNAP_MCFO_0128	20190809_62_H6	Thu Aug 29 11:59:04 EDT 2019	Sample#2706980079912616034	m	13	40x	Gen1 MCFO (40x)	NA
R13B10	attP2	pBPhsFlp2_PEST_brp_SNAP_MCFO_0128	20190809_62_I1	Fri Sep 27 16:04:48 EDT 2019	Sample#2717551169730773090	m	13	40x	Gen1 MCFO (40x)	NA
R13B10	attP2	pBPhsFlp2_PEST_brp_SNAP_MCFO_0128	20190809_62_I2	Fri Sep 27 16:04:48 EDT 2019	Sample#2717551170225700962	m	13	40x	Gen1 MCFO (40x)	NA
R13B10	attP2	pBPhsFlp2_PEST_brp_SNAP_MCFO_0128	20190809_62_I3	Fri Sep 27 16:04:48 EDT 2019	Sample#2717551170670297186	m	13	40x	Gen1 MCFO (40x)	NA
R13B10	attP2	pBPhsFlp2_PEST_brp_SNAP_MCFO_0128	20190809_62_I4	Fri Sep 27 16:04:48 EDT 2019	Sample#2717551171123282018	m	13	40x	Gen1 MCFO (40x)	NA
R13B10	attP2	pBPhsFlp2_PEST_brp_SNAP_MCFO_0128	20190809_62_I5	Fri Sep 27 16:04:48 EDT 2019	Sample#2717551171580461154	m	13	40x	Gen1 MCFO (40x)	NA
R13C04	attP2	57C10PEST_brp_SNAP_MCFO_X23_0099	20181121_65_E1	Fri Dec 14 16:43:28 EST 2018	Sample#2613570683648606306	f		40x	Gen1 MCFO (40x)	NA
R13C04	attP2	57C10PEST_brp_SNAP_MCFO_X23_0099	20181121_65_E2	Fri Dec 14 16:43:36 EST 2018	Sample#2613570715563065442	f		40x	Gen1 MCFO (40x)	NA
R13C04	attP2	57C10PEST_brp_SNAP_MCFO_X23_0099	20181121_65_E3	Fri Dec 14 16:43:36 EST 2018	Sample#2613570716175433826	f		40x	Gen1 MCFO (40x)	NA
R13C04	attP2	57C10PEST_brp_SNAP_MCFO_X23_0099	20181121_65_E4	Fri Dec 14 16:43:36 EST 2018	Sample#2613570716812972130	f		40x	Gen1 MCFO (40x)	NA
R13C04	attP2	57C10PEST_brp_SNAP_MCFO_X23_0099	20181121_65_E5	Fri Dec 14 16:43:36 EST 2018	Sample#2613570717400170594	f		40x	Gen1 MCFO (40x)	NA
R13C04	attP2	57C10PEST_brp_SNAP_MCFO_X23_0099	20181121_65_E6	Fri Dec 14 16:43:36 EST 2018	Sample#2613570717983178850	f		40x	Gen1 MCFO (40x)	NA
R13C04	attP2	pBPhsFlp2_PEST_brp_SNAP_MCFO_0128	20191015_61_C1	Fri Oct 25 16:39:30 EDT 2019	Sample#2727706763884232802	m	13	40x	Gen1 MCFO (40x)	NA
R13C04	attP2	pBPhsFlp2_PEST_brp_SNAP_MCFO_0128	20191015_61_C2	Fri Oct 25 16:39:31 EDT 2019	Sample#2727706764945391714	m	13	40x	Gen1 MCFO (40x)	NA
R13C04	attP2	pBPhsFlp2_PEST_brp_SNAP_MCFO_0128	20191015_61_C3	Fri Oct 25 16:39:31 EDT 2019	Sample#2727706765826195554	m	13	40x	Gen1 MCFO (40x)	NA
R13C04	attP2	pBPhsFlp2_PEST_brp_SNAP_MCFO_0128	20191015_61_C4	Fri Oct 25 16:39:40 EDT 2019	Sample#2727706803692372066	m	13	40x	Gen1 MCFO (40x)	NA
R13C04	attP2	pBPhsFlp2_PEST_brp_SNAP_MCFO_0128	20191015_61_C5	Fri Oct 25 16:39:40 EDT 2019	Sample#2727706804602536034	m	13	40x	Gen1 MCFO (40x)	NA
R13C04	attP2	pBPhsFlp2_PEST_brp_SNAP_MCFO_0128	20191015_61_C6	Fri Oct 25 16:39:40 EDT 2019	Sample#2727706805441396834	m	13	40x	Gen1 MCFO (40x)	NA
R13C04	attP2	pBPhsFlp2_PEST_brp_SNAP_MCFO_0128	20191015_61_C7	Fri Oct 25 16:39:40 EDT 2019	Sample#2727706806267674722	m	13	40x	Gen1 MCFO (40x)	NA
R13C04	attP2	pBPhsFlp2_PEST_brp_SNAP_MCFO_0128	20191015_61_C8	Fri Oct 25 16:39:41 EDT 2019	Sample#2727706807093952610	m	13	40x	Gen1 MCFO (40x)	NA
R13C04	attP2	pBPhsFlp2_PEST_brp_SNAP_MCFO_0128	20191015_61_C9	Fri Oct 25 16:39:41 EDT 2019	Sample#2727706807920230498	m	13	40x	Gen1 MCFO (40x)	NA
R13C08	attP2	57C10PEST_brp_SNAP_MCFO_X23_0099	20181121_65_F1	Fri Dec 14 16:43:37 EST 2018	Sample#2613570718532632674	f		40x	Gen1 MCFO (40x)	NA
R13C08	attP2	57C10PEST_brp_SNAP_MCFO_X23_0099	20181121_65_F6	Fri Dec 14 16:43:37 EST 2018	Sample#2613570720424263778	f		40x	Gen1 MCFO (40x)	NA
R13D04	attP2	57C10PEST_attp18_4stop1	20160303_20_A1	Wed Mar 09 00:45:28 EST 2016	Sample#2247317851499135074	f		20x	Annotator Gen1 MCFO	Masayoshi Ito
R13D04	attP2	57C10PEST_attp18_4stop1	20160303_20_A2	Fri Apr 29 16:16:52 EDT 2016	Sample#2266018925269483594	f		20x, 63x	Annotator Gen1 MCFO	Masayoshi Ito
R13D04	attP2	57C10PEST_attp18_4stop1	20160303_20_A3	Fri Apr 29 16:16:54 EDT 2016	Sample#2266018933431599178	f		20x, 63x	Annotator Gen1 MCFO	Masayoshi Ito
R13D04	attP2	57C10PEST_attp18_4stop1	20160303_20_A4	Wed Mar 09 00:45:29 EST 2016	Sample#2247317852728066146	f		20x	Annotator Gen1 MCFO	Masayoshi Ito
R13D04	attP2	57C10PEST_attp18_4stop1	20160303_20_A5	Wed Mar 09 00:45:29 EST 2016	Sample#2247317853122330722	f		20x	Annotator Gen1 MCFO	Masayoshi Ito
R13D04	attP2	57C10PEST_attp18_4stop1	20160303_20_A6	Wed Mar 09 00:45:29 EST 2016	Sample#2247317853524983906	f		20x	Annotator Gen1 MCFO	Masayoshi Ito
R13D04	attP2	57C10PEST_attp18_4stop1	20160303_20_A7	Fri Apr 29 16:16:56 EDT 2016	Sample#2266018944009633866	f		20x, 63x	Annotator Gen1 MCFO	Masayoshi Ito
R13D04	attP2	57C10PEST_attp18_4stop1	20160303_20_A8	Fri Apr 29 16:17:01 EDT 2016	Sample#2266018963425067082	f		20x, 63x	Annotator Gen1 MCFO	Masayoshi Ito
R13D04	attP2	57C10PEST_brp_SNAP_MCFO_X23_0099	20181121_65_G1	Fri Dec 14 16:43:37 EST 2018	Sample#2613570720986300514	f		40x	Gen1 MCFO (40x)	NA
R13D04	attP2	57C10PEST_brp_SNAP_MCFO_X23_0099	20181121_65_G2	Fri Dec 14 16:43:37 EST 2018	Sample#2613570721577697378	f		40x	Gen1 MCFO (40x)	NA
R13D04	attP2	57C10PEST_brp_SNAP_MCFO_X23_0099	20181121_65_G3	Fri Dec 14 16:43:37 EST 2018	Sample#2613570722152317026	f		40x	Gen1 MCFO (40x)	NA
R13D04	attP2	57C10PEST_brp_SNAP_MCFO_X23_0099	20181121_65_G4	Fri Dec 14 16:43:38 EST 2018	Sample#2613570722739519586	f		40x	Gen1 MCFO (40x)	NA
R13D04	attP2	57C10PEST_brp_SNAP_MCFO_X23_0099	20181121_65_G5	Fri Dec 14 16:43:38 EST 2018	Sample#2613570723368665186	f		40x	Gen1 MCFO (40x)	NA
R13D04	attP2	57C10PEST_brp_SNAP_MCFO_X23_0099	20181121_65_G6	Fri Dec 14 16:43:38 EST 2018	Sample#2613570724002005090	f		40x	Gen1 MCFO (40x)	NA
R13D04	attP2	pBPhsFlp2_PEST_brp_SNAP_MCFO_0128	20191022_63_K1	Mon Nov 04 18:58:08 EST 2019	Sample#2731380630456631394	m	40	40x	Gen1 MCFO (40x)	NA
R13D04	attP2	pBPhsFlp2_PEST_brp_SNAP_MCFO_0128	20191022_63_K3	Mon Nov 04 18:58:09 EST 2019	Sample#2731380631379378274	m	40	40x	Gen1 MCFO (40x)	NA
R13D04	attP2	pBPhsFlp2_PEST_brp_SNAP_MCFO_0128	20191022_63_K4	Mon Nov 04 17:19:10 EST 2019	Sample#2731355721508585570	m	40	40x	Gen1 MCFO (40x)	NA
R13D04	attP2	pBPhsFlp2_PEST_brp_SNAP_MCFO_0128	20191022_63_K5	Mon Nov 04 17:19:10 EST 2019	Sample#2731355722364223586	m	40	40x	Gen1 MCFO (40x)	NA
R13D04	attP2	pBPhsFlp2_PEST_brp_SNAP_MCFO_0128	20191022_63_K6	Mon Nov 04 18:58:09 EST 2019	Sample#2731380632230821986	m	40	40x	Gen1 MCFO (40x)	NA
R13D04	attP2	pBPhsFlp2_PEST_brp_SNAP_MCFO_0128	20191022_63_K7	Mon Nov 04 17:19:10 EST 2019	Sample#2731355723211472994	m	40	40x	Gen1 MCFO (40x)	NA
R13D04	attP2	pBPhsFlp2_PEST_brp_SNAP_MCFO_0128	20191022_63_K8	Mon Nov 04 17:19:10 EST 2019	Sample#2731355724062916706	m	40	40x	Gen1 MCFO (40x)	NA
R13D04	attP2	pBPhsFlp2_PEST_brp_SNAP_MCFO_0128	20191022_63_K9	Mon Nov 04 17:19:22 EST 2019	Sample#2731355773304045666	m	40	40x	Gen1 MCFO (40x)	NA
R13D05	attP2	57C10wt_attp8_3stop1	20130606_3_H4	Thu Apr 24 20:10:11 EDT 2014	Sample#1999360172929056866	f		20x	Annotator Gen1 MCFO	Tanya Wolff
R13D05	attP2	57C10wt_attp8_3stop1	20130606_3_H5	Thu Apr 24 20:10:11 EDT 2014	Sample#1999360173633699938	f		20x	Annotator Gen1 MCFO	Tanya Wolff
R13D05	attP2	57C10wt_attp8_3stop1	20130606_3_H6	Thu Apr 24 20:10:11 EDT 2014	Sample#1999360174338343010	f		20x	Annotator Gen1 MCFO	Tanya Wolff
R13D05	attP2	57C10wt_attp8_3stop1	20130606_3_I1	Thu Apr 24 20:10:12 EDT 2014	Sample#1999360175181398114	f		20x	Annotator Gen1 MCFO	Tanya Wolff
R13D05	attP2	57C10wt_attp8_3stop1	20130606_3_I2	Thu Apr 24 20:10:12 EDT 2014	Sample#1999360175881846882	f		20x	Annotator Gen1 MCFO	Tanya Wolff
R13D05	attP2	57C10wt_attp8_3stop1	20130606_3_I3	Thu Apr 24 20:10:12 EDT 2014	Sample#1999360176536158306	f		20x	Annotator Gen1 MCFO	Tanya Wolff
R13D05	attP2	57C10wt_attp8_3stop1	20130606_3_I4	Thu Apr 24 20:10:12 EDT 2014	Sample#1999360177182081122	f		20x	Annotator Gen1 MCFO	Tanya Wolff
R13D05	attP2	57C10wt_attp8_3stop1	20130606_3_I5	Thu Apr 24 20:10:12 EDT 2014	Sample#1999360177865752674	f		20x	Annotator Gen1 MCFO	Tanya Wolff
R13D05	attP2	57C10wt_attp8_3stop1	20130606_3_I6	Thu Apr 24 20:10:12 EDT 2014	Sample#1999360178562007138	f		20x	Annotator Gen1 MCFO	Tanya Wolff
R13D05	attP2	57C10wt_attp8_3stop1	20130606_3_J1	Thu Apr 24 20:10:13 EDT 2014	Sample#1999360179254067298	f		20x	Annotator Gen1 MCFO	Tanya Wolff
R13D05	attP2	57C10wt_attp8_3stop1	20130612_2_E3	Tue Apr 28 14:22:51 EDT 2015	Sample#2132993885238984802	f	15	20x, 63x	Annotator Gen1 MCFO	Tanya Wolff
R13D05	attP2	57C10wt_attp8_3stop1	20130612_2_E4	Tue Apr 28 14:23:32 EDT 2015	Sample#2132994057629073506	f	15	20x, 63x	Annotator Gen1 MCFO	Tanya Wolff
R13D05	attP2	57C10wt_attp8_3stop1	20130612_2_E5	Mon Jan 18 10:48:57 EST 2016	Sample#2228987939302408290	f	15	20x, 63x	Annotator Gen1 MCFO	Tanya Wolff
R13D05	attP2	57C10wt_attp8_3stop1	20130612_2_E6	Tue Apr 28 14:24:40 EDT 2015	Sample#2132994343441530978	f	15	20x, 63x	Annotator Gen1 MCFO	Tanya Wolff
R13D05	attP2	57C10wt_attp8_3stop1	20130612_2_F1	Tue Apr 28 14:25:09 EDT 2015	Sample#2132994464703053922	f	15	20x, 63x	Annotator Gen1 MCFO	Tanya Wolff
R13D05	attP2	57C10wt_attp8_3stop1	20130612_2_F2	Mon Jan 18 10:50:09 EST 2016	Sample#2228988244014399586	f	15	20x, 63x	Annotator Gen1 MCFO	Tanya Wolff
R13D05	attP2	57C10PEST_brp_SNAP_MCFO_X23_0099	20180831_62_E1	Thu Sep 13 18:20:56 EDT 2018	Sample#2580240428502614114	f		40x	Gen1 MCFO (40x)	NA
R13D05	attP2	57C10PEST_brp_SNAP_MCFO_X23_0099	20180831_62_E2	Thu Sep 13 18:20:56 EDT 2018	Sample#2580240428854935650	f		40x	Gen1 MCFO (40x)	NA
R13D05	attP2	57C10PEST_brp_SNAP_MCFO_X23_0099	20180831_62_E3	Thu Sep 13 18:20:56 EDT 2018	Sample#2580240429198868578	f		40x	Gen1 MCFO (40x)	NA
R13D05	attP2	57C10PEST_brp_SNAP_MCFO_X23_0099	20180831_62_E4	Thu Sep 13 18:20:56 EDT 2018	Sample#2580240429484081250	f		40x	Gen1 MCFO (40x)	NA
R13D05	attP2	57C10PEST_brp_SNAP_MCFO_X23_0099	20180831_62_E5	Thu Sep 13 18:20:57 EDT 2018	Sample#2580240429765099618	f		40x	Gen1 MCFO (40x)	NA
R13D05	attP2	57C10PEST_brp_SNAP_MCFO_X23_0099	20180831_62_E6	Thu Sep 13 18:20:57 EDT 2018	Sample#2580240430046117986	f		40x	Gen1 MCFO (40x)	NA
R13D09	attP2	57C10PEST_brp_SNAP_MCFO_X23_0099	20180831_62_F1	Thu Sep 13 18:20:57 EDT 2018	Sample#2580240430327136354	f		40x	Gen1 MCFO (40x)	NA
R13D09	attP2	57C10PEST_brp_SNAP_MCFO_X23_0099	20180831_62_F2	Thu Sep 13 18:20:57 EDT 2018	Sample#2580240430608154722	f		40x	Gen1 MCFO (40x)	NA
R13D09	attP2	57C10PEST_brp_SNAP_MCFO_X23_0099	20180831_62_F3	Thu Sep 13 18:20:57 EDT 2018	Sample#2580240430889173090	f		40x	Gen1 MCFO (40x)	NA
R13D09	attP2	57C10PEST_brp_SNAP_MCFO_X23_0099	20180831_62_F4	Thu Sep 13 18:20:57 EDT 2018	Sample#2580240431165997154	f		40x	Gen1 MCFO (40x)	NA
R13D09	attP2	57C10PEST_brp_SNAP_MCFO_X23_0099	20180831_62_F5	Thu Sep 13 18:20:57 EDT 2018	Sample#2580240431447015522	f		40x	Gen1 MCFO (40x)	NA
R13D09	attP2	57C10PEST_brp_SNAP_MCFO_X23_0099	20180831_62_F6	Tue Sep 18 16:17:40 EDT 2018	Sample#2582021347995549794	f		40x	Gen1 MCFO (40x)	NA
R13D09	attP2	57C10PEST_brp_SNAP_MCFO_X23_0099	20180831_62_G1	Tue Sep 18 16:17:41 EDT 2018	Sample#2582021348301733986	f		40x	Gen1 MCFO (40x)	NA
R13D10	attP2	57C10L_brp_SNAP_MCFO_X23_0117	20190517_61_A1	Tue May 28 12:55:29 EDT 2019	Sample#2673292207770828898	f		40x	Gen1 MCFO (40x)	NA
R13D10	attP2	57C10L_brp_SNAP_MCFO_X23_0117	20190517_61_A2	Tue May 28 12:55:29 EDT 2019	Sample#2673292208244785250	f		40x	Gen1 MCFO (40x)	NA
R13D10	attP2	57C10L_brp_SNAP_MCFO_X23_0117	20190517_61_A3	Tue May 28 12:55:29 EDT 2019	Sample#2673292208672604258	f		40x	Gen1 MCFO (40x)	NA
R13D10	attP2	57C10L_brp_SNAP_MCFO_X23_0117	20190517_61_A4	Tue May 28 12:55:30 EDT 2019	Sample#2673292209125589090	f		40x	Gen1 MCFO (40x)	NA
R13D10	attP2	57C10L_brp_SNAP_MCFO_X23_0117	20190517_61_A6	Tue May 28 12:55:30 EDT 2019	Sample#2673292210006392930	f		40x	Gen1 MCFO (40x)	NA
R13D10	attP2	57C10PEST_brp_SNAP_MCFO_X23_0099	20181106_63_B3	Fri Nov 30 14:25:46 EST 2018	Sample#2608462597028053090	f		40x	Gen1 MCFO (40x)	NA
R13D10	attP2	pBPhsFlp2_PEST_brp_SNAP_MCFO_0128	20190716_62_J1	Thu Aug 22 10:58:14 EDT 2019	Sample#2704428056948244578	m	40	40x	Gen1 MCFO (40x)	NA
R13D10	attP2	pBPhsFlp2_PEST_brp_SNAP_MCFO_0128	20190716_62_J2	Thu Aug 22 10:58:14 EDT 2019	Sample#2704428057422200930	m	40	40x	Gen1 MCFO (40x)	NA
R13D10	attP2	pBPhsFlp2_PEST_brp_SNAP_MCFO_0128	20190716_62_J6	Tue Aug 06 09:15:59 EDT 2019	Sample#2698604119119102050	m	40	40x	Gen1 MCFO (40x)	NA
R13E04	attP2	57C10PEST_brp_SNAP_MCFO_X23_0099	20181121_65_H1	Fri Dec 14 16:43:38 EST 2018	Sample#2613570724576624738	f		40x	Gen1 MCFO (40x)	NA
R13E04	attP2	57C10PEST_brp_SNAP_MCFO_X23_0099	20181121_65_H2	Fri Dec 14 16:43:38 EST 2018	Sample#2613570725151244386	f		40x	Gen1 MCFO (40x)	NA
R13E04	attP2	57C10PEST_brp_SNAP_MCFO_X23_0099	20181121_65_H3	Fri Dec 14 16:43:38 EST 2018	Sample#2613570725721669730	f		40x	Gen1 MCFO (40x)	NA
R13E04	attP2	57C10PEST_brp_SNAP_MCFO_X23_0099	20181121_65_H4	Fri Dec 14 16:43:38 EST 2018	Sample#2613570726304677986	f		40x	Gen1 MCFO (40x)	NA
R13E04	attP2	57C10PEST_brp_SNAP_MCFO_X23_0099	20181121_65_H5	Fri Dec 14 16:43:39 EST 2018	Sample#2613570726896074850	f		40x	Gen1 MCFO (40x)	NA
R13E04	attP2	57C10PEST_brp_SNAP_MCFO_X23_0099	20181121_65_H6	Fri Dec 21 09:46:54 EST 2018	Sample#2616002566252658786	f		40x	Gen1 MCFO (40x)	NA
R13E04	attP2	pBPhsFlp2_PEST_brp_SNAP_MCFO_0128	20191022_63_L1	Mon Nov 04 17:19:25 EST 2019	Sample#2731355786222501986	m	40	40x	Gen1 MCFO (40x)	NA
R13E04	attP2	pBPhsFlp2_PEST_brp_SNAP_MCFO_0128	20191022_63_L10	Mon Nov 04 17:19:27 EST 2019	Sample#2731355793344430178	m	40	40x	Gen1 MCFO (40x)	NA
R13E04	attP2	pBPhsFlp2_PEST_brp_SNAP_MCFO_0128	20191022_63_L2	Mon Nov 04 17:19:25 EST 2019	Sample#2731355787182997602	m	40	40x	Gen1 MCFO (40x)	NA
R13E04	attP2	pBPhsFlp2_PEST_brp_SNAP_MCFO_0128	20191022_63_L3	Mon Nov 04 17:19:26 EST 2019	Sample#2731355788118327394	m	40	40x	Gen1 MCFO (40x)	NA
R13E04	attP2	pBPhsFlp2_PEST_brp_SNAP_MCFO_0128	20191022_63_L4	Mon Nov 04 17:19:26 EST 2019	Sample#2731355789074628706	m	40	40x	Gen1 MCFO (40x)	NA
R13E04	attP2	pBPhsFlp2_PEST_brp_SNAP_MCFO_0128	20191022_63_L5	Mon Nov 04 17:19:26 EST 2019	Sample#2731355789947043938	m	40	40x	Gen1 MCFO (40x)	NA
R13E04	attP2	pBPhsFlp2_PEST_brp_SNAP_MCFO_0128	20191022_63_L6	Mon Nov 04 17:19:26 EST 2019	Sample#2731355790811070562	m	40	40x	Gen1 MCFO (40x)	NA
R13E04	attP2	pBPhsFlp2_PEST_brp_SNAP_MCFO_0128	20191022_63_L8	Mon Nov 04 17:19:26 EST 2019	Sample#2731355791654125666	m	40	40x	Gen1 MCFO (40x)	NA
R13E04	attP2	pBPhsFlp2_PEST_brp_SNAP_MCFO_0128	20191022_63_L9	Mon Nov 04 17:19:27 EST 2019	Sample#2731355792492986466	m	40	40x	Gen1 MCFO (40x)	NA
R13E12	attP2	57C10PEST_attp8_3stop1	20130520_3_C4	Mon Feb 24 14:16:06 EST 2014	Sample#1977905281379598434	f		20x	Annotator Gen1 MCFO	Tanya Wolff
R13E12	attP2	57C10PEST_attp8_3stop1	20130520_3_C5	Mon Feb 24 14:16:06 EST 2014	Sample#1977905281803223138	f		20x	Annotator Gen1 MCFO	Tanya Wolff
R13E12	attP2	57C10PEST_attp8_3stop1	20130520_3_C6	Mon Feb 24 14:16:06 EST 2014	Sample#1977905282235236450	f		20x	Annotator Gen1 MCFO	Tanya Wolff
R13E12	attP2	57C10PEST_attp8_3stop1	20130520_3_D1	Mon Feb 24 14:16:07 EST 2014	Sample#1977905282650472546	f		20x	Annotator Gen1 MCFO	Tanya Wolff
R13E12	attP2	57C10PEST_attp8_3stop1	20130520_3_D2	Mon Feb 24 14:16:07 EST 2014	Sample#1977905283195732066	f		20x	Annotator Gen1 MCFO	Tanya Wolff
R13E12	attP2	57C10PEST_attp8_3stop1	20130520_3_D3	Mon Feb 24 14:16:07 EST 2014	Sample#1977905283539664994	f		20x	Annotator Gen1 MCFO	Tanya Wolff
R13E12	attP2	57C10PEST_attp8_3stop1	20130520_3_D4	Mon Feb 24 14:16:07 EST 2014	Sample#1977905283980066914	f		20x	Annotator Gen1 MCFO	Tanya Wolff
R13E12	attP2	57C10PEST_attp8_3stop1	20130520_3_D5	Mon Feb 24 14:16:07 EST 2014	Sample#1977905284399497314	f		20x	Annotator Gen1 MCFO	Tanya Wolff
R13E12	attP2	57C10PEST_attp8_3stop1	20130520_3_D6	Mon Feb 24 14:16:07 EST 2014	Sample#1977905284835704930	f		20x	Annotator Gen1 MCFO	Tanya Wolff
R13E12	attP2	57C10PEST_attp8_3stop1	20130520_3_E1	Mon Feb 24 14:16:07 EST 2014	Sample#1977905285255135330	f		20x	Annotator Gen1 MCFO	Tanya Wolff
R13E12	attP2	57C10PEST_attp8_3stop1	20130520_3_E2	Mon Feb 24 14:16:07 EST 2014	Sample#1977905285653594210	f		20x	Annotator Gen1 MCFO	Tanya Wolff
R13E12	attP2	57C10PEST_attp8_3stop1	20130520_3_E3	Mon Feb 24 14:16:07 EST 2014	Sample#1977905285989138530	f		20x	Annotator Gen1 MCFO	Tanya Wolff
R13E12	attP2	57C10PEST_attp8_3stop1	20130520_3_E4	Mon Feb 24 14:16:07 EST 2014	Sample#1977905286416957538	f		20x	Annotator Gen1 MCFO	Tanya Wolff
R13E12	attP2	57C10PEST_attp8_3stop1	20130520_3_E5	Mon Feb 24 14:16:08 EST 2014	Sample#1977905286970605666	f		20x	Annotator Gen1 MCFO	Tanya Wolff
R13E12	attP2	57C10PEST_attp8_3stop1	20130520_3_E6	Mon Feb 24 14:16:08 EST 2014	Sample#1977905287503282274	f		20x	Annotator Gen1 MCFO	Tanya Wolff
R13E12	attP2	57C10PEST_attp8_3stop1	20130520_3_F1	Mon Feb 24 14:16:08 EST 2014	Sample#1977905287868186722	f		20x	Annotator Gen1 MCFO	Tanya Wolff
R13E12	attP2	57C10PEST_attp8_3stop1	20130520_3_F2	Mon Feb 24 14:16:08 EST 2014	Sample#1977905288266645602	f		20x	Annotator Gen1 MCFO	Tanya Wolff
R13E12	attP2	57C10PEST_attp8_3stop1	20130725_1_D2	Tue May 13 14:09:22 EDT 2014	Sample#2006154738587926626	f		20x	Annotator Gen1 MCFO	Tanya Wolff
R13E12	attP2	57C10PEST_attp8_3stop1	20130725_1_D3	Tue May 13 14:09:22 EDT 2014	Sample#2006154739602948194	f		20x	Annotator Gen1 MCFO	Tanya Wolff
R13E12	attP2	57C10PEST_attp8_3stop1	20130725_1_D4	Tue May 13 14:09:22 EDT 2014	Sample#2006154740643135586	f		20x	Annotator Gen1 MCFO	Tanya Wolff
R13E12	attP2	57C10PEST_attp8_3stop1	20130725_1_D6	Tue May 13 14:09:23 EDT 2014	Sample#2006154743788863586	f		20x	Annotator Gen1 MCFO	Tanya Wolff
R13E12	attP2	57C10PEST_attp8_3stop1	20130725_1_E2	Tue May 13 14:09:23 EDT 2014	Sample#2006154745886015586	f		20x	Annotator Gen1 MCFO	Tanya Wolff
R13E12	attP2	57C10PEST_attp8_3stop1	20130725_1_E3	Tue May 13 14:09:24 EDT 2014	Sample#2006154746913620066	f		20x	Annotator Gen1 MCFO	Tanya Wolff
R13E12	attP2	57C10PEST_attp8_3stop1	20130725_1_E4	Tue May 13 14:09:24 EDT 2014	Sample#2006154747861532770	f		20x	Annotator Gen1 MCFO	Tanya Wolff
R13E12	attP2	57C10PEST_attp8_3stop1	20130725_1_E5	Tue May 13 14:09:24 EDT 2014	Sample#2006154748863971426	f		20x	Annotator Gen1 MCFO	Tanya Wolff
R13E12	attP2	57C10PEST_brp_SNAP_MCFO_X23_0099	20181121_65_I1	Fri Dec 21 09:46:55 EST 2018	Sample#2616002570216276066	f		40x	Gen1 MCFO (40x)	NA
R13E12	attP2	57C10PEST_brp_SNAP_MCFO_X23_0099	20181121_65_I2	Fri Dec 21 09:46:55 EST 2018	Sample#2616002567385120866	f		40x	Gen1 MCFO (40x)	NA
R13E12	attP2	57C10PEST_brp_SNAP_MCFO_X23_0099	20181121_65_I3	Fri Dec 21 09:46:55 EST 2018	Sample#2616002567951351906	f		40x	Gen1 MCFO (40x)	NA
R13E12	attP2	57C10PEST_brp_SNAP_MCFO_X23_0099	20181121_65_I4	Fri Dec 21 09:46:55 EST 2018	Sample#2616002568517582946	f		40x	Gen1 MCFO (40x)	NA
R13E12	attP2	57C10PEST_brp_SNAP_MCFO_X23_0099	20181121_65_I5	Fri Dec 21 09:46:55 EST 2018	Sample#2616002569079619682	f		40x	Gen1 MCFO (40x)	NA
R13E12	attP2	57C10PEST_brp_SNAP_MCFO_X23_0099	20181121_65_I6	Fri Dec 21 09:46:55 EST 2018	Sample#2616002569641656418	f		40x	Gen1 MCFO (40x)	NA
R13E12	attP2	57C10PEST_brp_SNAP_MCFO_X23_0099	20181121_65_J1	Thu Dec 10 16:30:28 EST 2020	Sample#2877023389623517282	f		40x	Gen1 MCFO (40x)	NA
R13E12	attP2	pBPhsFlp2_PEST_brp_SNAP_MCFO_0128	20191015_61_D1	Fri Oct 25 16:39:41 EDT 2019	Sample#2727706808746508386	m	13	40x	Gen1 MCFO (40x)	NA
R13E12	attP2	pBPhsFlp2_PEST_brp_SNAP_MCFO_0128	20191015_61_D10	Fri Oct 25 16:39:43 EDT 2019	Sample#2727706816396918882	m	13	40x	Gen1 MCFO (40x)	NA
R13E12	attP2	pBPhsFlp2_PEST_brp_SNAP_MCFO_0128	20191015_61_D2	Fri Oct 25 16:39:41 EDT 2019	Sample#2727706809707004002	m	13	40x	Gen1 MCFO (40x)	NA
R13E12	attP2	pBPhsFlp2_PEST_brp_SNAP_MCFO_0128	20191015_61_D3	Fri Oct 25 16:39:41 EDT 2019	Sample#2727706810600390754	m	13	40x	Gen1 MCFO (40x)	NA
R13E12	attP2	pBPhsFlp2_PEST_brp_SNAP_MCFO_0128	20191015_61_D4	Fri Oct 25 16:39:42 EDT 2019	Sample#2727706811493777506	m	13	40x	Gen1 MCFO (40x)	NA
R13E12	attP2	pBPhsFlp2_PEST_brp_SNAP_MCFO_0128	20191015_61_D5	Fri Oct 25 16:39:42 EDT 2019	Sample#2727706812311666786	m	13	40x	Gen1 MCFO (40x)	NA
R13E12	attP2	pBPhsFlp2_PEST_brp_SNAP_MCFO_0128	20191015_61_D6	Fri Oct 25 16:39:42 EDT 2019	Sample#2727706813129556066	m	13	40x	Gen1 MCFO (40x)	NA
R13E12	attP2	pBPhsFlp2_PEST_brp_SNAP_MCFO_0128	20191015_61_D7	Fri Oct 25 16:39:42 EDT 2019	Sample#2727706813947445346	m	13	40x	Gen1 MCFO (40x)	NA
R13E12	attP2	pBPhsFlp2_PEST_brp_SNAP_MCFO_0128	20191015_61_D8	Fri Oct 25 16:39:42 EDT 2019	Sample#2727706814761140322	m	13	40x	Gen1 MCFO (40x)	NA
R13E12	attP2	pBPhsFlp2_PEST_brp_SNAP_MCFO_0128	20191015_61_D9	Fri Oct 25 16:39:43 EDT 2019	Sample#2727706815579029602	m	13	40x	Gen1 MCFO (40x)	NA
R13F02	attP2	57C10PEST_brp_SNAP_MCFO_X23_0099	20181121_66_A1	Fri Jan 04 15:35:48 EST 2019	Sample#2621163799155048546	f		40x	Gen1 MCFO (40x)	NA
R13F02	attP2	57C10PEST_brp_SNAP_MCFO_X23_0099	20181121_66_A3	Fri Jan 04 15:35:48 EST 2019	Sample#2621163800367202402	f		40x	Gen1 MCFO (40x)	NA
R13F02	attP2	57C10PEST_brp_SNAP_MCFO_X23_0099	20181121_66_A4	Fri Jan 04 15:35:49 EST 2019	Sample#2621163800933433442	f		40x	Gen1 MCFO (40x)	NA
R13F02	attP2	57C10PEST_brp_SNAP_MCFO_X23_0099	20181121_66_A5	Fri Jan 04 15:35:49 EST 2019	Sample#2621163801491275874	f		40x	Gen1 MCFO (40x)	NA
R13F02	attP2	57C10PEST_brp_SNAP_MCFO_X23_0099	20181121_66_A6	Fri Jan 04 15:35:49 EST 2019	Sample#2621163802053312610	f		40x	Gen1 MCFO (40x)	NA
R13F02	attP2	pBPhsFlp2_PEST_brp_SNAP_MCFO_0128	20191015_61_E1	Fri Oct 25 16:39:43 EDT 2019	Sample#2727706817223196770	m	13	40x	Gen1 MCFO (40x)	NA
R13F02	attP2	pBPhsFlp2_PEST_brp_SNAP_MCFO_0128	20191015_61_E10	Fri Oct 25 16:39:45 EDT 2019	Sample#2727706824928133218	m	13	40x	Gen1 MCFO (40x)	NA
R13F02	attP2	pBPhsFlp2_PEST_brp_SNAP_MCFO_0128	20191015_61_E2	Fri Oct 25 16:39:43 EDT 2019	Sample#2727706818150137954	m	13	40x	Gen1 MCFO (40x)	NA
R13F02	attP2	pBPhsFlp2_PEST_brp_SNAP_MCFO_0128	20191015_61_E3	Fri Oct 25 16:39:44 EDT 2019	Sample#2727706819047719010	m	13	40x	Gen1 MCFO (40x)	NA
R13F02	attP2	pBPhsFlp2_PEST_brp_SNAP_MCFO_0128	20191015_61_E4	Fri Oct 25 16:39:44 EDT 2019	Sample#2727706819932717154	m	13	40x	Gen1 MCFO (40x)	NA
R13F02	attP2	pBPhsFlp2_PEST_brp_SNAP_MCFO_0128	20191015_61_E5	Fri Oct 25 16:39:44 EDT 2019	Sample#2727706820754800738	m	13	40x	Gen1 MCFO (40x)	NA
R13F02	attP2	pBPhsFlp2_PEST_brp_SNAP_MCFO_0128	20191015_61_E6	Fri Oct 25 16:39:44 EDT 2019	Sample#2727706821576884322	m	13	40x	Gen1 MCFO (40x)	NA
R13F02	attP2	pBPhsFlp2_PEST_brp_SNAP_MCFO_0128	20191015_61_E7	Fri Oct 25 16:39:44 EDT 2019	Sample#2727706822398967906	m	13	40x	Gen1 MCFO (40x)	NA
R13F02	attP2	pBPhsFlp2_PEST_brp_SNAP_MCFO_0128	20191015_61_E8	Fri Oct 25 16:39:44 EDT 2019	Sample#2727706823221051490	m	13	40x	Gen1 MCFO (40x)	NA
R13F02	attP2	pBPhsFlp2_PEST_brp_SNAP_MCFO_0128	20191015_61_E9	Fri Oct 25 16:39:45 EDT 2019	Sample#2727706824101855330	m	13	40x	Gen1 MCFO (40x)	NA
R13F04	attP2	57C10PEST_brp_SNAP_MCFO_X23_0099	20180831_62_H1	Tue Sep 18 16:17:41 EDT 2018	Sample#2582021348603723874	f		40x	Gen1 MCFO (40x)	NA
R13F04	attP2	57C10PEST_brp_SNAP_MCFO_X23_0099	20180831_62_H2	Tue Sep 18 16:17:41 EDT 2018	Sample#2582021348851187810	f		40x	Gen1 MCFO (40x)	NA
R13F04	attP2	57C10PEST_brp_SNAP_MCFO_X23_0099	20180831_62_H3	Tue Sep 18 16:17:41 EDT 2018	Sample#2582021349148983394	f		40x	Gen1 MCFO (40x)	NA
R13F04	attP2	57C10PEST_brp_SNAP_MCFO_X23_0099	20180831_62_H4	Tue Sep 18 16:17:41 EDT 2018	Sample#2582021349396447330	f		40x	Gen1 MCFO (40x)	NA
R13F04	attP2	57C10PEST_brp_SNAP_MCFO_X23_0099	20180831_62_H5	Tue Sep 18 16:17:41 EDT 2018	Sample#2582021349643911266	f		40x	Gen1 MCFO (40x)	NA
R13F04	attP2	57C10PEST_brp_SNAP_MCFO_X23_0099	20180831_62_H6	Tue Sep 18 16:17:41 EDT 2018	Sample#2582021349937512546	f		40x	Gen1 MCFO (40x)	NA
R13F07	attP2	57C10PEST_brp_SNAP_MCFO_X23_0099	20190430_65_B3	Tue May 14 16:02:41 EDT 2019	Sample#2668265888435667042	m		40x	Gen1 MCFO (40x)	NA
R13F07	attP2	57C10PEST_brp_SNAP_MCFO_X23_0099	20190430_65_B5	Tue May 14 16:02:41 EDT 2019	Sample#2668265888846708834	m		40x	Gen1 MCFO (40x)	NA
R13F07	attP2	57C10PEST_brp_SNAP_MCFO_X23_0099	20190430_65_B6	Tue May 14 16:02:41 EDT 2019	Sample#2668265889257750626	m		40x	Gen1 MCFO (40x)	NA
R13F07	attP2	57C10PEST_brp_SNAP_MCFO_X23_0099	20190430_65_C1	Tue May 14 16:02:42 EDT 2019	Sample#2668265889677181026	m		40x	Gen1 MCFO (40x)	NA
R13F07	attP2	pBPhsFlp2_PEST_brp_SNAP_MCFO_0128	20190917_62_G1	Tue Oct 01 17:44:14 EDT 2019	Sample#2719025744792518754	f	13	40x	Gen1 MCFO (40x)	NA
R13F07	attP2	pBPhsFlp2_PEST_brp_SNAP_MCFO_0128	20190917_62_G2	Tue Oct 01 17:44:14 EDT 2019	Sample#2719025745333583970	f	13	40x	Gen1 MCFO (40x)	NA
R13F07	attP2	pBPhsFlp2_PEST_brp_SNAP_MCFO_0128	20190917_62_G3	Tue Oct 01 17:44:14 EDT 2019	Sample#2719025745845289058	f	13	40x	Gen1 MCFO (40x)	NA
R13F07	attP2	pBPhsFlp2_PEST_brp_SNAP_MCFO_0128	20190917_62_G5	Tue Oct 01 17:44:14 EDT 2019	Sample#2719025746344411234	f	13	40x	Gen1 MCFO (40x)	NA
R13F07	attP2	pBPhsFlp2_PEST_brp_SNAP_MCFO_0128	20190917_62_G6	Tue Oct 01 17:44:15 EDT 2019	Sample#2719025746814173282	f	13	40x	Gen1 MCFO (40x)	NA
R13F07	attP2	pBPhsFlp2_PEST_brp_SNAP_MCFO_0128	20190917_62_G7	Tue Oct 01 17:44:15 EDT 2019	Sample#2719025747279741026	f	13	40x	Gen1 MCFO (40x)	NA
R13F10	attP2	57C10PEST_brp_SNAP_MCFO_X23_0099	20181121_66_B1	Fri Jan 04 15:35:49 EST 2019	Sample#2621163802615349346	f		40x	Gen1 MCFO (40x)	NA
R13F10	attP2	57C10PEST_brp_SNAP_MCFO_X23_0099	20181121_66_B2	Fri Jan 04 15:35:49 EST 2019	Sample#2621163803181580386	f		40x	Gen1 MCFO (40x)	NA
R13F10	attP2	57C10PEST_brp_SNAP_MCFO_X23_0099	20181121_66_B3	Fri Jan 04 15:35:49 EST 2019	Sample#2621163803752005730	f		40x	Gen1 MCFO (40x)	NA
R13F10	attP2	57C10PEST_brp_SNAP_MCFO_X23_0099	20181121_66_B4	Fri Jan 04 15:36:04 EST 2019	Sample#2621163863965433954	f		40x	Gen1 MCFO (40x)	NA
R13F10	attP2	57C10PEST_brp_SNAP_MCFO_X23_0099	20181121_66_B5	Fri Jan 04 15:36:04 EST 2019	Sample#2621163864615551074	f		40x	Gen1 MCFO (40x)	NA
R13F10	attP2	57C10PEST_brp_SNAP_MCFO_X23_0099	20181121_66_B6	Fri Jan 04 15:36:04 EST 2019	Sample#2621163865181782114	f		40x	Gen1 MCFO (40x)	NA
R13F10	attP2	pBPhsFlp2_PEST_brp_SNAP_MCFO_0128	20191015_61_F1	Fri Oct 25 16:39:45 EDT 2019	Sample#2727706825750216802	m	13	40x	Gen1 MCFO (40x)	NA
R13F10	attP2	pBPhsFlp2_PEST_brp_SNAP_MCFO_0128	20191015_61_F10	Fri Oct 25 16:39:47 EDT 2019	Sample#2727706833434181730	m	13	40x	Gen1 MCFO (40x)	NA
R13F10	attP2	pBPhsFlp2_PEST_brp_SNAP_MCFO_0128	20191015_61_F2	Fri Oct 25 16:39:45 EDT 2019	Sample#2727706826656186466	m	13	40x	Gen1 MCFO (40x)	NA
R13F10	attP2	pBPhsFlp2_PEST_brp_SNAP_MCFO_0128	20191015_61_F3	Fri Oct 25 16:39:46 EDT 2019	Sample#2727706827557961826	m	13	40x	Gen1 MCFO (40x)	NA
R13F10	attP2	pBPhsFlp2_PEST_brp_SNAP_MCFO_0128	20191015_61_F4	Fri Oct 25 16:39:46 EDT 2019	Sample#2727706828459737186	m	13	40x	Gen1 MCFO (40x)	NA
R13F10	attP2	pBPhsFlp2_PEST_brp_SNAP_MCFO_0128	20191015_61_F5	Fri Oct 25 16:39:46 EDT 2019	Sample#2727706829277626466	m	13	40x	Gen1 MCFO (40x)	NA
R13F10	attP2	pBPhsFlp2_PEST_brp_SNAP_MCFO_0128	20191015_61_F6	Fri Oct 25 16:39:46 EDT 2019	Sample#2727706830103904354	m	13	40x	Gen1 MCFO (40x)	NA
R13F10	attP2	pBPhsFlp2_PEST_brp_SNAP_MCFO_0128	20191015_61_F7	Fri Oct 25 16:39:46 EDT 2019	Sample#2727706830963736674	m	13	40x	Gen1 MCFO (40x)	NA
R13F10	attP2	pBPhsFlp2_PEST_brp_SNAP_MCFO_0128	20191015_61_F8	Fri Oct 25 16:39:47 EDT 2019	Sample#2727706831794208866	m	13	40x	Gen1 MCFO (40x)	NA
R13F10	attP2	pBPhsFlp2_PEST_brp_SNAP_MCFO_0128	20191015_61_F9	Fri Oct 25 16:39:47 EDT 2019	Sample#2727706832616292450	m	13	40x	Gen1 MCFO (40x)	NA
R13F11	attP2	57C10PEST_brp_SNAP_MCFO_X23_0099	20181121_66_C1	Fri Jan 04 15:36:04 EST 2019	Sample#2621163865748013154	f		40x	Gen1 MCFO (40x)	NA
R13F11	attP2	57C10PEST_brp_SNAP_MCFO_X23_0099	20181121_66_C2	Fri Jan 04 15:36:04 EST 2019	Sample#2621163866314244194	f		40x	Gen1 MCFO (40x)	NA
R13F11	attP2	57C10PEST_brp_SNAP_MCFO_X23_0099	20181121_66_C3	Fri Jan 04 15:36:04 EST 2019	Sample#2621163866884669538	f		40x	Gen1 MCFO (40x)	NA
R13F11	attP2	57C10PEST_brp_SNAP_MCFO_X23_0099	20181121_66_C4	Fri Jan 04 15:36:04 EST 2019	Sample#2621163867446706274	f		40x	Gen1 MCFO (40x)	NA
R13F11	attP2	57C10PEST_brp_SNAP_MCFO_X23_0099	20181121_66_C5	Fri Jan 04 15:36:05 EST 2019	Sample#2621163868054880354	f		40x	Gen1 MCFO (40x)	NA
R13F11	attP2	57C10PEST_brp_SNAP_MCFO_X23_0099	20181121_66_C6	Fri Jan 04 15:36:05 EST 2019	Sample#2621163868654665826	f		40x	Gen1 MCFO (40x)	NA
R13F12	attP2	57C10PEST_brp_SNAP_MCFO_X23_0099	20181109_61_C1	Thu Nov 29 17:44:01 EST 2018	Sample#2608150102006562914	f		40x	Gen1 MCFO (40x)	NA
R13F12	attP2	57C10PEST_brp_SNAP_MCFO_X23_0099	20181109_61_C2	Thu Nov 29 17:44:01 EST 2018	Sample#2608150102556016738	f		40x	Gen1 MCFO (40x)	NA
R13F12	attP2	57C10PEST_brp_SNAP_MCFO_X23_0099	20181109_61_C3	Thu Nov 29 17:44:01 EST 2018	Sample#2608150103101276258	f		40x	Gen1 MCFO (40x)	NA
R13F12	attP2	57C10PEST_brp_SNAP_MCFO_X23_0099	20181109_61_C4	Thu Nov 29 17:44:01 EST 2018	Sample#2608150103654924386	f		40x	Gen1 MCFO (40x)	NA
R13F12	attP2	57C10PEST_brp_SNAP_MCFO_X23_0099	20181109_61_C5	Thu Nov 29 17:44:01 EST 2018	Sample#2608150104154046562	f		40x	Gen1 MCFO (40x)	NA
R13F12	attP2	57C10PEST_brp_SNAP_MCFO_X23_0099	20181109_61_C6	Thu Nov 29 17:44:02 EST 2018	Sample#2608150104716083298	f		40x	Gen1 MCFO (40x)	NA
R13F12	attP2	pBPhsFlp2_PEST_brp_SNAP_MCFO_0128	20191011_61_C1	Tue Oct 29 14:16:23 EDT 2019	Sample#2729120295595016290	m	13	40x	Gen1 MCFO (40x)	NA
R13F12	attP2	pBPhsFlp2_PEST_brp_SNAP_MCFO_0128	20191011_61_C10	Tue Oct 29 14:16:24 EDT 2019	Sample#2729120303207678050	m	13	40x	Gen1 MCFO (40x)	NA
R13F12	attP2	pBPhsFlp2_PEST_brp_SNAP_MCFO_0128	20191011_61_C2	Tue Oct 29 14:16:23 EDT 2019	Sample#2729120296480014434	m	13	40x	Gen1 MCFO (40x)	NA
R13F12	attP2	pBPhsFlp2_PEST_brp_SNAP_MCFO_0128	20191011_61_C3	Tue Oct 29 14:16:23 EDT 2019	Sample#2729120297369206882	m	13	40x	Gen1 MCFO (40x)	NA
R13F12	attP2	pBPhsFlp2_PEST_brp_SNAP_MCFO_0128	20191011_61_C4	Tue Oct 29 14:16:23 EDT 2019	Sample#2729120298258399330	m	13	40x	Gen1 MCFO (40x)	NA
R13F12	attP2	pBPhsFlp2_PEST_brp_SNAP_MCFO_0128	20191011_61_C5	Tue Oct 29 14:16:23 EDT 2019	Sample#2729120299076288610	m	13	40x	Gen1 MCFO (40x)	NA
R13F12	attP2	pBPhsFlp2_PEST_brp_SNAP_MCFO_0128	20191011_61_C6	Tue Oct 29 14:16:24 EDT 2019	Sample#2729120299910955106	m	13	40x	Gen1 MCFO (40x)	NA
R13F12	attP2	pBPhsFlp2_PEST_brp_SNAP_MCFO_0128	20191011_61_C7	Tue Oct 29 14:16:24 EDT 2019	Sample#2729120300737232994	m	13	40x	Gen1 MCFO (40x)	NA
R13F12	attP2	pBPhsFlp2_PEST_brp_SNAP_MCFO_0128	20191011_61_C8	Tue Oct 29 14:16:24 EDT 2019	Sample#2729120301559316578	m	13	40x	Gen1 MCFO (40x)	NA
R13F12	attP2	pBPhsFlp2_PEST_brp_SNAP_MCFO_0128	20191011_61_C9	Tue Oct 29 14:16:24 EDT 2019	Sample#2729120302381400162	m	13	40x	Gen1 MCFO (40x)	NA
R13G04	attP2	57C10PEST_attp18_4stop1	20170203_24_E1	Thu Feb 09 14:45:28 EST 2017	Sample#2369653955115352162	f		20x	Annotator Gen1 MCFO	Masayoshi Ito
R13G04	attP2	57C10PEST_attp18_4stop1	20170203_24_E2	Thu Feb 09 14:45:28 EST 2017	Sample#2369653955274735714	f		20x, 63x	Annotator Gen1 MCFO	Masayoshi Ito
R13G04	attP2	57C10PEST_attp18_4stop1	20170203_24_E3	Thu Feb 09 14:45:29 EST 2017	Sample#2369653955438313570	f		20x	Annotator Gen1 MCFO	Masayoshi Ito
R13G04	attP2	57C10PEST_attp18_4stop1	20170203_24_E4	Thu Feb 09 14:45:29 EST 2017	Sample#2369653955610280034	f		20x, 63x	Annotator Gen1 MCFO	Masayoshi Ito
R13G04	attP2	57C10PEST_attp18_4stop1	20170203_24_E5	Thu Feb 09 14:45:29 EST 2017	Sample#2369653955773857890	f		20x, 63x	Annotator Gen1 MCFO	Masayoshi Ito
R13G04	attP2	57C10PEST_attp18_4stop1	20170203_24_E6	Thu Feb 09 14:45:29 EST 2017	Sample#2369653955933241442	f		20x, 63x	Annotator Gen1 MCFO	Masayoshi Ito
R13G04	attP2	57C10PEST_attp18_4stop1	20170203_24_E7	Thu Feb 09 14:45:29 EST 2017	Sample#2369653956092624994	f		20x	Annotator Gen1 MCFO	Masayoshi Ito
R13G04	attP2	57C10PEST_attp18_4stop1	20170203_24_E8	Thu Feb 09 14:45:29 EST 2017	Sample#2369653956252008546	f		20x, 63x	Annotator Gen1 MCFO	Masayoshi Ito
R13G04	attP2	57C10L_brp_SNAP_MCFO_X23_0117	20190614_63_A1	Tue Jul 02 14:15:03 EDT 2019	Sample#2685995807399739490	m		40x	Gen1 MCFO (40x)	NA
R13G04	attP2	57C10L_brp_SNAP_MCFO_X23_0117	20190614_63_A2	Tue Jul 02 14:15:03 EDT 2019	Sample#2685995807844335714	m		40x	Gen1 MCFO (40x)	NA
R13G04	attP2	57C10L_brp_SNAP_MCFO_X23_0117	20190614_63_A4	Tue Jul 02 14:15:04 EDT 2019	Sample#2685995808712556642	m		40x	Gen1 MCFO (40x)	NA
R13G04	attP2	57C10L_brp_SNAP_MCFO_X23_0117	20190614_63_A5	Tue Jul 02 14:15:04 EDT 2019	Sample#2685995809144569954	m		40x	Gen1 MCFO (40x)	NA
R13G04	attP2	57C10L_brp_SNAP_MCFO_X23_0117	20190614_63_A6	Tue Jul 02 14:15:04 EDT 2019	Sample#2685995809568194658	m		40x	Gen1 MCFO (40x)	NA
R13G04	attP2	pBPhsFlp2_PEST_brp_SNAP_MCFO_0128	20190702_65_D1	Wed Jul 24 12:49:24 EDT 2019	Sample#2693946785390395490	f	40	40x	Gen1 MCFO (40x)	NA
R13G04	attP2	pBPhsFlp2_PEST_brp_SNAP_MCFO_0128	20190702_65_D2	Wed Jul 24 12:49:24 EDT 2019	Sample#2693946785834991714	f	40	40x	Gen1 MCFO (40x)	NA
R13G04	attP2	pBPhsFlp2_PEST_brp_SNAP_MCFO_0128	20190702_65_D3	Wed Jul 24 12:49:24 EDT 2019	Sample#2693946786279587938	f	40	40x	Gen1 MCFO (40x)	NA
R13G04	attP2	pBPhsFlp2_PEST_brp_SNAP_MCFO_0128	20190702_65_D4	Wed Jul 24 12:49:25 EDT 2019	Sample#2693946786673852514	f	40	40x	Gen1 MCFO (40x)	NA
R13G04	attP2	pBPhsFlp2_PEST_brp_SNAP_MCFO_0128	20190702_65_D5	Wed Jul 24 12:49:25 EDT 2019	Sample#2693946787076505698	f	40	40x	Gen1 MCFO (40x)	NA
R13G04	attP2	pBPhsFlp2_PEST_brp_SNAP_MCFO_0128	20190702_65_D6	Wed Jul 24 12:49:25 EDT 2019	Sample#2693946787466575970	f	40	40x	Gen1 MCFO (40x)	NA
R13G06	attP2	57C10PEST_brp_SNAP_MCFO_X23_0099	20180831_62_I1	Tue Sep 18 16:17:41 EDT 2018	Sample#2582021350239502434	f		40x	Gen1 MCFO (40x)	NA
R13G06	attP2	57C10PEST_brp_SNAP_MCFO_X23_0099	20180831_62_I2	Thu Sep 20 14:26:26 EDT 2018	Sample#2582718129159274594	f		40x	Gen1 MCFO (40x)	NA
R13G06	attP2	57C10PEST_brp_SNAP_MCFO_X23_0099	20180831_62_I3	Tue Sep 18 16:17:41 EDT 2018	Sample#2582021350541492322	f		40x	Gen1 MCFO (40x)	NA
R13G06	attP2	57C10PEST_brp_SNAP_MCFO_X23_0099	20180831_62_I4	Tue Sep 18 16:17:41 EDT 2018	Sample#2582021350839287906	f		40x	Gen1 MCFO (40x)	NA
R13G06	attP2	57C10PEST_brp_SNAP_MCFO_X23_0099	20180831_62_I5	Tue Sep 18 16:17:41 EDT 2018	Sample#2582021351141277794	f		40x	Gen1 MCFO (40x)	NA
R13G06	attP2	57C10PEST_brp_SNAP_MCFO_X23_0099	20180831_62_I6	Tue Oct 02 13:42:21 EDT 2018	Sample#2587055690300260450	f		40x	Gen1 MCFO (40x)	NA
R13G10	attP2	57C10PEST_attp8_3stop1	20130520_3_F4	Mon Feb 24 14:16:08 EST 2014	Sample#1977905289092923490	f		20x	Annotator Gen1 MCFO	Tanya Wolff
R13G10	attP2	57C10PEST_attp8_3stop1	20130520_3_F5	Mon Feb 24 14:16:08 EST 2014	Sample#1977905289596239970	f		20x	Annotator Gen1 MCFO	Tanya Wolff
R13G10	attP2	57C10PEST_attp8_3stop1	20130520_3_F6	Mon Feb 24 14:16:08 EST 2014	Sample#1977905290040836194	f		20x	Annotator Gen1 MCFO	Tanya Wolff
R13G10	attP2	57C10PEST_attp8_3stop1	20130520_3_G1	Mon Feb 24 14:16:08 EST 2014	Sample#1977905290460266594	f		20x	Annotator Gen1 MCFO	Tanya Wolff
R13G10	attP2	57C10PEST_attp8_3stop1	20130520_3_G2	Mon Feb 24 14:16:09 EST 2014	Sample#1977905290942611554	f		20x	Annotator Gen1 MCFO	Tanya Wolff
R13G10	attP2	57C10PEST_attp8_3stop1	20130520_3_G3	Mon Feb 24 14:16:09 EST 2014	Sample#1977905291450122338	f		20x	Annotator Gen1 MCFO	Tanya Wolff
R13G10	attP2	57C10PEST_attp8_3stop1	20130520_3_G4	Mon Feb 24 14:16:09 EST 2014	Sample#1977905291991187554	f		20x	Annotator Gen1 MCFO	Tanya Wolff
R13G10	attP2	57C10PEST_attp8_3stop1	20130520_3_G5	Mon Feb 24 14:16:09 EST 2014	Sample#1977905292322537570	f		20x	Annotator Gen1 MCFO	Tanya Wolff
R13G10	attP2	57C10PEST_attp8_3stop1	20130520_3_G6	Mon Feb 24 14:16:09 EST 2014	Sample#1977905292691636322	f		20x	Annotator Gen1 MCFO	Tanya Wolff
R13G10	attP2	57C10PEST_attp8_3stop1	20130520_3_H1	Mon Feb 24 14:16:09 EST 2014	Sample#1977905293098483810	f		20x	Annotator Gen1 MCFO	Tanya Wolff
R13G10	attP2	57C10PEST_attp8_3stop1	20130520_3_H2	Mon Feb 24 14:16:09 EST 2014	Sample#1977905293509525602	f		20x	Annotator Gen1 MCFO	Tanya Wolff
R13G10	attP2	57C10PEST_attp8_3stop1	20130520_3_H3	Mon Feb 24 14:16:09 EST 2014	Sample#1977905293840875618	f		20x	Annotator Gen1 MCFO	Tanya Wolff
R13G10	attP2	57C10PEST_attp8_3stop1	20130520_3_H4	Mon Feb 24 14:16:09 EST 2014	Sample#1977905294226751586	f		20x	Annotator Gen1 MCFO	Tanya Wolff
R13G10	attP2	57C10PEST_attp8_3stop1	20130725_1_E6	Tue May 13 14:09:24 EDT 2014	Sample#2006154750134845538	f		20x	Annotator Gen1 MCFO	Tanya Wolff
R13G10	attP2	57C10PEST_attp8_3stop1	20130725_1_F1	Tue May 13 14:09:25 EDT 2014	Sample#2006154751024037986	f		20x	Annotator Gen1 MCFO	Tanya Wolff
R13G10	attP2	57C10PEST_attp8_3stop1	20130725_1_F3	Tue May 13 14:09:25 EDT 2014	Sample#2006154752882114658	f		20x	Annotator Gen1 MCFO	Tanya Wolff
R13G10	attP2	57C10PEST_attp8_3stop1	20130725_1_F4	Tue May 13 14:09:25 EDT 2014	Sample#2006154753909719138	f		20x	Annotator Gen1 MCFO	Tanya Wolff
R13G10	attP2	57C10PEST_attp8_3stop1	20130725_1_F6	Tue May 13 14:09:26 EDT 2014	Sample#2006154755658743906	f		20x	Annotator Gen1 MCFO	Tanya Wolff
R13G10	attP2	57C10PEST_brp_SNAP_MCFO_X23_0099	20180831_62_J1	Tue Oct 02 13:42:21 EDT 2018	Sample#2587055690627416162	f		40x	Gen1 MCFO (40x)	NA
R13G10	attP2	57C10PEST_brp_SNAP_MCFO_X23_0099	20180831_62_J2	Tue Oct 02 13:42:21 EDT 2018	Sample#2587055690946183266	f		40x	Gen1 MCFO (40x)	NA
R13G10	attP2	57C10PEST_brp_SNAP_MCFO_X23_0099	20180831_62_J3	Tue Oct 02 13:42:21 EDT 2018	Sample#2587055691277533282	f		40x	Gen1 MCFO (40x)	NA
R13G10	attP2	57C10PEST_brp_SNAP_MCFO_X23_0099	20180831_62_J4	Tue Oct 02 13:42:22 EDT 2018	Sample#2587055691600494690	f		40x	Gen1 MCFO (40x)	NA
R13G10	attP2	57C10PEST_brp_SNAP_MCFO_X23_0099	20180831_62_J5	Tue Oct 02 13:42:22 EDT 2018	Sample#2587055691906678882	f		40x	Gen1 MCFO (40x)	NA
R13G10	attP2	57C10PEST_brp_SNAP_MCFO_X23_0099	20180831_62_J6	Thu Jun 06 14:13:20 EDT 2019	Sample#2676573289337323618	f		40x	Gen1 MCFO (40x)	NA
R13H04	attP2	hsPESTOPT_attP3_3stop1_X_0036	20160513_26_B1	Wed Jun 15 15:09:15 EDT 2016	Sample#2283034135373021221	f	15	20x, 63x	Annotator Gen1 MCFO	Shigehiro Namiki
R13H04	attP2	hsPESTOPT_attP3_3stop1_X_0036	20160513_26_B2	Fri May 20 09:48:51 EDT 2016	Sample#2273531422146822242	f	15	20x	Annotator Gen1 MCFO	Shigehiro Namiki
R13H04	attP2	hsPESTOPT_attP3_3stop1_X_0036	20160513_26_B3	Wed Jun 15 15:09:50 EDT 2016	Sample#2283034282274324517	f	15	20x, 63x	Annotator Gen1 MCFO	Shigehiro Namiki
R13H04	attP2	hsPESTOPT_attP3_3stop1_X_0036	20160513_26_B4	Wed Jun 15 15:09:58 EDT 2016	Sample#2283034316021694501	f	15	20x, 63x	Annotator Gen1 MCFO	Shigehiro Namiki
R13H04	attP2	hsPESTOPT_attP3_3stop1_X_0036	20160513_26_B5	Wed Jun 15 15:10:07 EDT 2016	Sample#2283034357268480037	f	15	20x, 63x	Annotator Gen1 MCFO	Shigehiro Namiki
R13H04	attP2	hsPESTOPT_attP3_3stop1_X_0036	20160513_26_B6	Fri May 20 09:48:54 EDT 2016	Sample#2273531432364146786	f	15	20x	Annotator Gen1 MCFO	Shigehiro Namiki
R13H04	attP2	hsPESTOPT_attP3_3stop1_X_0036	20160513_26_C1	Wed Jun 15 15:10:20 EDT 2016	Sample#2283034410179624997	f	15	20x, 63x	Annotator Gen1 MCFO	Shigehiro Namiki
R13H04	attP2	57C10PEST_brp_SNAP_MCFO_X23_0099	20180831_63_A1	Mon Sep 24 18:49:24 EDT 2018	Sample#2584233859549757538	f		40x	Gen1 MCFO (40x)	NA
R13H04	attP2	57C10PEST_brp_SNAP_MCFO_X23_0099	20180831_63_A2	Mon Sep 24 18:49:24 EDT 2018	Sample#2584233859876913250	f		40x	Gen1 MCFO (40x)	NA
R13H04	attP2	57C10PEST_brp_SNAP_MCFO_X23_0099	20180831_63_A3	Mon Sep 24 18:49:25 EDT 2018	Sample#2584233860191486050	f		40x	Gen1 MCFO (40x)	NA
R13H04	attP2	57C10PEST_brp_SNAP_MCFO_X23_0099	20180831_63_A4	Mon Sep 24 18:49:25 EDT 2018	Sample#2584233860497670242	f		40x	Gen1 MCFO (40x)	NA
R13H04	attP2	57C10PEST_brp_SNAP_MCFO_X23_0099	20180831_63_A5	Mon Sep 24 18:49:25 EDT 2018	Sample#2584233860803854434	f		40x	Gen1 MCFO (40x)	NA
R13H04	attP2	57C10PEST_brp_SNAP_MCFO_X23_0099	20180831_63_A6	Mon Sep 24 18:49:25 EDT 2018	Sample#2584233861105844322	f		40x	Gen1 MCFO (40x)	NA
R13H04	attP2	57C10PEST_brp_SNAP_MCFO_X23_0099	20180831_63_B1	Mon Sep 24 18:49:25 EDT 2018	Sample#2584233861412028514	f		40x	Gen1 MCFO (40x)	NA
R13H04	attP2	57C10PEST_brp_SNAP_MCFO_X23_0099	20180831_63_B2	Mon Sep 24 18:49:25 EDT 2018	Sample#2584233861718212706	f		40x	Gen1 MCFO (40x)	NA
R13H04	attP2	57C10PEST_brp_SNAP_MCFO_X23_0099	20180831_63_B3	Mon Sep 24 18:49:25 EDT 2018	Sample#2584233862024396898	f		40x	Gen1 MCFO (40x)	NA
R14A01	attP2	57C10PEST_brp_SNAP_MCFO_X23_0099	20181121_66_D1	Fri Jan 04 15:36:05 EST 2019	Sample#2621163869254451298	f		40x	Gen1 MCFO (40x)	NA
R14A01	attP2	57C10PEST_brp_SNAP_MCFO_X23_0099	20181121_66_D2	Fri Jan 04 15:36:05 EST 2019	Sample#2621163869841653858	f		40x	Gen1 MCFO (40x)	NA
R14A01	attP2	57C10PEST_brp_SNAP_MCFO_X23_0099	20181121_66_D3	Fri Jan 04 15:36:05 EST 2019	Sample#2621163870416273506	f		40x	Gen1 MCFO (40x)	NA
R14A01	attP2	57C10PEST_brp_SNAP_MCFO_X23_0099	20181121_66_D4	Fri Jan 04 15:36:05 EST 2019	Sample#2621163870944755810	f		40x	Gen1 MCFO (40x)	NA
R14A01	attP2	57C10PEST_brp_SNAP_MCFO_X23_0099	20181121_66_D5	Fri Jan 04 15:36:05 EST 2019	Sample#2621163871531958370	f		40x	Gen1 MCFO (40x)	NA
R14A01	attP2	57C10PEST_brp_SNAP_MCFO_X23_0099	20181121_66_D6	Fri Jan 04 15:36:05 EST 2019	Sample#2621163872119160930	f		40x	Gen1 MCFO (40x)	NA
R14A01	attP2	pBPhsFlp2_PEST_brp_SNAP_MCFO_0128	20191025_61_A1	Tue Nov 05 12:57:35 EST 2019	Sample#2731652282029441122	m	40	40x	Gen1 MCFO (40x)	NA
R14A01	attP2	pBPhsFlp2_PEST_brp_SNAP_MCFO_0128	20191025_61_A2	Tue Nov 05 12:57:35 EST 2019	Sample#2731652282973159522	m	40	40x	Gen1 MCFO (40x)	NA
R14A01	attP2	pBPhsFlp2_PEST_brp_SNAP_MCFO_0128	20191025_61_A3	Tue Nov 05 12:57:36 EST 2019	Sample#2731652283950432354	m	40	40x	Gen1 MCFO (40x)	NA
R14A01	attP2	pBPhsFlp2_PEST_brp_SNAP_MCFO_0128	20191025_61_A4	Tue Nov 05 12:57:36 EST 2019	Sample#2731652284801876066	m	40	40x	Gen1 MCFO (40x)	NA
R14A01	attP2	pBPhsFlp2_PEST_brp_SNAP_MCFO_0128	20191025_61_A5	Tue Nov 05 12:57:36 EST 2019	Sample#2731652285657514082	m	40	40x	Gen1 MCFO (40x)	NA
R14A01	attP2	pBPhsFlp2_PEST_brp_SNAP_MCFO_0128	20191025_61_A6	Tue Nov 05 12:57:36 EST 2019	Sample#2731652286508957794	m	40	40x	Gen1 MCFO (40x)	NA
R14A02	attP2	57C10PEST_attp18_4stop1	20160422_20_A1	Thu May 12 07:17:15 EDT 2016	Sample#2270594167321133093	f		20x	Annotator Gen1 MCFO	Jens Goldammer
R14A02	attP2	57C10PEST_attp18_4stop1	20160422_20_A2	Mon Jun 06 07:48:54 EDT 2016	Sample#2279661827941990437	f		20x, 63x	Annotator Gen1 MCFO	Jens Goldammer
R14A02	attP2	57C10PEST_attp18_4stop1	20160422_20_A3	Fri Apr 29 16:18:28 EDT 2016	Sample#2266019329592000549	f		20x	Annotator Gen1 MCFO	Jens Goldammer
R14A02	attP2	57C10PEST_attp18_4stop1	20160422_20_A4	Fri Apr 29 16:18:28 EDT 2016	Sample#2266019329948516389	f		20x	Annotator Gen1 MCFO	Jens Goldammer
R14A02	attP2	57C10PEST_attp18_4stop1	20160422_20_A5	Mon Jun 06 07:48:56 EDT 2016	Sample#2279661836863275045	f		20x, 63x	Annotator Gen1 MCFO	Jens Goldammer
R14A02	attP2	57C10PEST_attp18_4stop1	20160422_20_A6	Fri Apr 29 16:18:29 EDT 2016	Sample#2266019330669936677	f		20x	Annotator Gen1 MCFO	Jens Goldammer
R14A02	attP2	57C10PEST_attp18_4stop1	20160422_20_A7	Mon Jun 06 07:48:58 EDT 2016	Sample#2279661844232667173	f		20x, 63x	Annotator Gen1 MCFO	Jens Goldammer
R14A02	attP2	57C10PEST_attp18_4stop1	20160422_20_A8	Mon Jun 06 07:48:59 EDT 2016	Sample#2279661850096304165	f		20x, 63x	Annotator Gen1 MCFO	Jens Goldammer
R14A02	attP2	57C10PEST_brp_SNAP_MCFO_X23_0099	20180905_65_A1	Mon Oct 15 16:39:24 EDT 2018	Sample#2591811286840901730	f		40x	Gen1 MCFO (40x)	NA
R14A02	attP2	57C10PEST_brp_SNAP_MCFO_X23_0099	20180905_65_A2	Mon Oct 15 16:39:24 EDT 2018	Sample#2591811287172251746	f		40x	Gen1 MCFO (40x)	NA
R14A02	attP2	57C10PEST_brp_SNAP_MCFO_X23_0099	20180905_65_A3	Mon Oct 15 16:39:24 EDT 2018	Sample#2591811287495213154	f		40x	Gen1 MCFO (40x)	NA
[truncated: 72,364 more rows]
